# Supplementary material for: The methylome of Biomphalaria glabrata and other mollusks: enduring modification of epigenetic landscape and phenotypic traits by a new DNA methylation inhibitor
Source: Epigenetics Chromatin. 2021 Oct 26;14:48. doi: 10.1186/s13072-021-00422-7 (PMC8549274; doi:10.1186/s13072-021-00422-7)
Supplement: Supplementary file 1 — Additional file 1. Figure S1. Structure, molecular weight (Mw) and molecular. Table S1. Mapping efficiencies of paired-end reads, total number of CpG sites, CpG covered by at least 8 reads, number of CpG sites methylated, percentage of CG methylated and sequencing depth of each sample. Formula ofDNMT inhibitors. Table S2. Differential Methylated Cytosines (DMCs) of the F0 generation of snails treated with Flv1. Table S3. Differential Methylated Cytosines (DMCs) of the F1 generation, offspring of the snails treated with Flv1. Table S4. Differential Methylated Cytosines (DMCs) of the F0 generation of snails treated with Flv1 (q value = 1, difference cutoff = 4%). Table S5. Differential Methylated Cytosines (DMCs) of the F1 generation, offspring of the snails treated with Flv1 (q value = 1, difference cutoff = 4%). Table S6. DMCs common in F0 and F1 generation (q = .05, cutoff = 15%). Table S7. DMCs common in F0 and F1 generation (q = 1, cutoff = 4%). [file 13072_2021_422_MOESM1_ESM.xlsx]

## Sheet: Figure S1
Supplementary file 1
Molecule ID	Structure	Mw (g.mol-1)	Molecular formula	Mechanims of action
Zebularin		228.2	C9H12N205	Zebularine incorporates into the DNA in the place of cytosine and impedes the methylation reaction by forming a reversible covalent complex at the carbon-6 with the DNMTs that induces a steric obstruction and inhibits the methylation at the carbon-5 of the cytosine (Zhou et al. 2002, Champion et al. 2010).
Flv1		393.15	C15H9BrN2O6	Flv1 compound is a 3-halo-3 nitroflavananone that possesses a bromine atom in α-position of the carbonyl group. The nitro group is crucial for inhibition activity of both flavanones, although the interactions remain unclear between this electron-withdrawing group (NO2) and the mainly hydrophobic cavity of Dntm3a.
Flv2		378.72	C16H11ClN2O7	Flv2 compound is a 3-halo-3 nitroflvananone that possesses a chlorine atom in α-position of the carbonyl group.
Flv-neg		344.28	C16H12N2O7	Halide atom elimination leads to the inactive flavone, the molecule undergo β-elimination being less stable that the active flavanones.
FIGURE S1. Structure, molecular weight (Mw) and molecular formula of DNMT inhibitors.

## Sheet: Table S1 
Table S1. Mapping efficiencies of paired-end reads, total number of CpG sites, CpG covered by at least 8 reads, number of CpG sites methylated, percentage of CG methylated and sequencing depth of each sample.
Samples	Mapping R1%	Mapping R2%	Mapping reads R1	Mapping reads R2	Total Mapping reads	Total no. CpGs	CpGs ≥ 8x coverage	Methylated CpG sites	CG% methylated	% representation of WGBS
WGBS	48.2	46.5	78465140	74377789	152842929	17493207	4061906	855624	21.0646	100
F0 Control 2	35.8	32.8	370126	336884	707010	95369	34646	7621	21.9968	0.852949
F0 Control 3	35.9	32.7	246836	224218	471054	92071	22732	5075	22.3254	0.559639
F0 Control 4	34.9	31.9	166061	150779	316840	74206	15761	3163	20.0685	0.38802
F0 Control 5	35.5	32.6	76190	69684	145874	37891	6315	1271	20.1267	0.155469
F0 Control 7	35.9	33	167990	153402	321392	73474	15402	3351	21.7569	0.379182
F0 Control 8	35.9	32.9	142421	129663	272084	61012	13115	2687	20.488	0.322878
F1 Control 2	35.8	31.3	370125	326323	696448	128730	35311	7140	20.2203	0.869321
F1 Control 3	36.2	32.8	683605	615688	1299293	180852	63892	13983	21.8854	1.57296
F1 Control 4	34.3	31	169216	152041	321257	77200	15499	3015	19.4529	0.38157
F1 Control 5	34.2	31.6	112027	102837	214864	54728	10712	2248	20.9858	0.263719
F1 Control 7	36.1	32.6	401112	360362	761474	135092	39999	8345	20.863	0.984735
F1 Control 8	36.8	33.2	361054	323899	684953	121021	35826	6959	19.4244	0.882
F0 Flv1-1	34.6	31.6	349937	318316	668253	133334	35918	6952	19.3552	0.884265
F0 Flv1-2	33.8	30.8	1190349	1078459	2268808	256560	97312	23837	24.4954	2.39572
F0 Flv1-4	34	31.3	767770	702422	1470192	199222	71403	15992	22.3968	1.75787
F0 Flv1-5	33.8	31.4	228397	210666	439063	101427	23363	4701	20.1216	0.575173
F0 Flv1-7	35.7	32.7	641237	583992	1225229	180803	62807	13598	21.6505	1.54624
F0 Flv1-8	34.3	31.2	402234	363131	765365	138811	40778	8028	19.6871	1.00391
F1 Fv1-2	35.5	32.2	1426071	1282986	2709057	231607	110000	25186	22.8964	2.70809
F1 Fv1-3	35.3	32	1156570	1043048	2199618	211126	97790	20908	21.3805	2.40749
F1 Fv1-4	35.5	32.2	1074960	969469	2044429	204943	95457	20057	21.0116	2.35005
F1 Fv1-5	34.7	31.4	440029	395994	836023	140446	47366	8860	18.7054	1.1661
F1 Fv1-6	35.5	32.4	859858	781371	1641229	184485	80703	16838	20.8642	1.98683
F1 Fv1-7	35.4	31.8	744750	665157	1409907	176434	73059	14805	20.2644	1.79864

## Sheet: Table S2
Table S2. Differential Methylated Cytosines (DMCs) of the F0 generation of snails treated with Flv1.
Chromosome	Start	End	Differential methylation
LGUN_random_Scaffold1294	50014	50015	-38.99
LGUN_random_Scaffold1294	50019	50020	-38.03
LGUN_random_Scaffold1294	50030	50031	-43.17
LGUN_random_Scaffold226	75484	75485	-18.99
LGUN_random_Scaffold2491	21139	21140	-32.16
LGUN_random_Scaffold2491	21145	21146	-39.59
LGUN_random_Scaffold3890	33057	33058	-16.04
LGUN_random_Scaffold3939	8047	8048	16.64
LGUN_random_Scaffold3939	8048	8049	-24.59
LGUN_random_Scaffold3939	8072	8073	25.29
LGUN_random_Scaffold3939	8073	8074	-23.12
LGUN_random_Scaffold3939	8105	8106	-27.58
LGUN_random_Scaffold3939	8122	8123	-15.5
LGUN_random_Scaffold4692	16213	16214	-24.98
LGUN_random_Scaffold4692	16218	16219	-28.59
LGUN_random_Scaffold4692	16229	16230	-29.35
LGUN_random_Scaffold4692	16231	16232	-32.01
LGUN_random_Scaffold4692	16236	16237	-31.34
LGUN_random_Scaffold4692	16244	16245	-36.44
LGUN_random_Scaffold4692	16247	16248	-35.05
LGUN_random_Scaffold4692	16250	16251	-33.82
LGUN_random_Scaffold5434	21440	21441	-18.93
LGUN_random_Scaffold5434	21442	21443	-18.52
LGUN_random_Scaffold6378	12375	12376	-27.7203
	12390	12391	-23.4047

## Sheet: Table S3
Table S3. Differential Methylated Cytosines (DMCs) of the F1 generation, offspring of the snails treated with Flv1.
Chromosome	start	end	Differential hypomethylation
LG11_random_Scaffold310	102795	102796	-27.2575
LG11_random_Scaffold310	302460	302461	-16.6667
LG11_random_Scaffold310	302470	302471	-16.6667
LG14i_random_Scaffold367	108540	108541	-22.6588
LG17_random_Scaffold327	102872	102873	-16.6667
LG17_random_Scaffold460	117640	117641	-19.2748
LG2_random_Scaffold3783	20086	20087	-15.1515
LG2_random_Scaffold5412	6247	6248	-17.4369
LG2_random_Scaffold5412	6292	6293	-17.4914
LG2_random_Scaffold5412	6296	6297	-19.6922
LG20_random_Scaffold1618	49855	49856	-23.9051
LG20_random_Scaffold1618	49856	49857	-16.7093
LG20_random_Scaffold1618	49864	49865	-23.8343
LG20_random_Scaffold1618	49871	49872	-22.8762
LG20i_random_Scaffold1657	58037	58038	-23.4361
LG24_random_Scaffold332	201011	201012	-16.9377
LG24_random_Scaffold332	201015	201016	-16.8539
LG24_random_Scaffold332	201019	201020	-23.652
LG24_random_Scaffold592	113386	113387	-17.7083
LG26_random_Scaffold59	374064	374065	-16.9173
LG27i_random_Scaffold166	165010	165011	-19.7114
LG27i_random_Scaffold166	165049	165050	-30.8574
LG28i_random_Scaffold864	151883	151884	-39.3773
LG3_random_Scaffold1864	22926	22927	-24.1181
LG3_random_Scaffold3469	7182	7183	-17.2072
LG3i_random_Scaffold24	953166	953167	-48.4302
LG4_random_Scaffold36	469586	469587	-26.6352
LG4_random_Scaffold56	75993	75994	-22.2798
LG45i_random_Scaffold44	632700	632701	-23.4004
LG46i_random_Scaffold267	14897	14898	-32.0352
LG46i_random_Scaffold267	14923	14924	-32.2646
LG46i_random_Scaffold267	32091	32092	-25.3655
LG46i_random_Scaffold336	171529	171530	-16.6667
LG7_random_Scaffold119	304072	304073	-34.1636
LG7_random_Scaffold119	304102	304103	-33.9008
LG7_random_Scaffold119	479065	479066	-15.942
LG7_random_Scaffold119	479092	479093	-15.942
LG78i_random_Scaffold11	830137	830138	-16.4089
LG78i_random_Scaffold1307	39608	39609	-15.6447
LG78i_random_Scaffold227	133267	133268	-29.0584
LG78i_random_Scaffold227	133274	133275	-22.5403
LG78i_random_Scaffold227	133275	133276	-20.8448
LG78i_random_Scaffold68	522993	522994	-43.1328
LG78i_random_Scaffold702	132581	132582	-15.0582
LG78i_random_Scaffold775	122620	122621	-16.6667
LG8_random_Scaffold1046	76227	76228	-20.6749
LG80i_random_Scaffold289	43079	43080	-15.9639
LGUN_random_Scaffold10280	2200	2201	-20.1407
LGUN_random_Scaffold109	84579	84580	-16.6667
LGUN_random_Scaffold120	347844	347845	-23.0615
LGUN_random_Scaffold120	347881	347882	-16.6667
LGUN_random_Scaffold12183	2469	2470	-19.9338
LGUN_random_Scaffold1223	58085	58086	-17.2066
LGUN_random_Scaffold1257	6406	6407	-18.5735
LGUN_random_Scaffold126	382866	382867	-15.7827
LGUN_random_Scaffold1294	72282	72283	-27.297
LGUN_random_Scaffold1294	72291	72292	-27.0569
LGUN_random_Scaffold132	298730	298731	-54.8931
LGUN_random_Scaffold137	445707	445708	-16.6667
LGUN_random_Scaffold1378	37954	37955	-22.0789
LGUN_random_Scaffold1393	117438	117439	-15.807
LGUN_random_Scaffold1397	37694	37695	-15.8945
LGUN_random_Scaffold1397	37705	37706	-15.8254
LGUN_random_Scaffold1397	62733	62734	-17.1148
LGUN_random_Scaffold145	43913	43914	-15.2768
LGUN_random_Scaffold145	43951	43952	-26.5107
LGUN_random_Scaffold145	43952	43953	-26.9401
LGUN_random_Scaffold1474	51688	51689	-17.4701
LGUN_random_Scaffold1511	112583	112584	-16.6667
LGUN_random_Scaffold1512	78951	78952	-28.0303
LGUN_random_Scaffold1512	78955	78956	-28.0303
LGUN_random_Scaffold1512	78958	78959	-25.7802
LGUN_random_Scaffold153	205426	205427	-15.2007
LGUN_random_Scaffold15530	15406	15407	-16.5854
LGUN_random_Scaffold156	316681	316682	-36.3342
LGUN_random_Scaffold15694	33672	33673	-28.2743
LGUN_random_Scaffold15694	33679	33680	-27.7436
LGUN_random_Scaffold15694	33689	33690	-24.93
LGUN_random_Scaffold15694	33694	33695	-31.8147
LGUN_random_Scaffold15694	33697	33698	-26.7639
LGUN_random_Scaffold1634	21412	21413	-15.2417
LGUN_random_Scaffold16661	5897	5898	-16.871
LGUN_random_Scaffold174	268070	268071	-32.5884
LGUN_random_Scaffold17570	2617	2618	-16.1111
LGUN_random_Scaffold1771	33335	33336	-43.9499
LGUN_random_Scaffold1771	33336	33337	-38.2032
LGUN_random_Scaffold1771	33363	33364	-32.272
LGUN_random_Scaffold1771	33364	33365	-30.3874
LGUN_random_Scaffold1771	33399	33400	-57.0727
LGUN_random_Scaffold1771	33400	33401	-34.3049
LGUN_random_Scaffold1774	723	724	-19.2728
LGUN_random_Scaffold1774	734	735	-24.1248
LGUN_random_Scaffold1774	787	788	-37.9215
LGUN_random_Scaffold1774	794	795	-29.8491
LGUN_random_Scaffold1862	4816	4817	-15.1869
LGUN_random_Scaffold1984	18960	18961	-15.7038
LGUN_random_Scaffold1984	18997	18998	-17.3263
LGUN_random_Scaffold199	352817	352818	-52.7312
LGUN_random_Scaffold2045	24606	24607	-16.6667
LGUN_random_Scaffold207	340085	340086	-19.2945
LGUN_random_Scaffold21	115943	115944	-20.2496
LGUN_random_Scaffold2210	39465	39466	-15.7653
LGUN_random_Scaffold245	194333	194334	-24.0196
LGUN_random_Scaffold245	194364	194365	-15.6863
LGUN_random_Scaffold2591	40720	40721	-16.4566
LGUN_random_Scaffold2714	21590	21591	-15.3171
LGUN_random_Scaffold2749	14736	14737	-19.7938
LGUN_random_Scaffold2768	28335	28336	-15.2624
LGUN_random_Scaffold2795	45493	45494	-16.6667
LGUN_random_Scaffold2795	45495	45496	-16.6667
LGUN_random_Scaffold2795	45522	45523	-16.8317
LGUN_random_Scaffold2795	45532	45533	-16.0885
LGUN_random_Scaffold28	633726	633727	-28.4212
LGUN_random_Scaffold28	633740	633741	-16.7031
LGUN_random_Scaffold2845	28935	28936	-16.4141
LGUN_random_Scaffold2885	44310	44311	-15.3818
LGUN_random_Scaffold2948	40219	40220	-16.4384
LGUN_random_Scaffold2984	5886	5887	-16.3889
LGUN_random_Scaffold2984	5897	5898	-16.6268
LGUN_random_Scaffold2984	5909	5910	-16.627
LGUN_random_Scaffold3014	30525	30526	-15.5123
LGUN_random_Scaffold306	73819	73820	-16.6667
LGUN_random_Scaffold307	137497	137498	-16.6667
LGUN_random_Scaffold31	306076	306077	-23.3487
LGUN_random_Scaffold3159	25419	25420	-19.697
LGUN_random_Scaffold3205	5420	5421	-47.6998
LGUN_random_Scaffold3205	5429	5430	-47.6217
LGUN_random_Scaffold3511	20197	20198	-15.942
LGUN_random_Scaffold352	91573	91574	-20.9596
LGUN_random_Scaffold352	91599	91600	-20.9596
LGUN_random_Scaffold352	198197	198198	-26.2316
LGUN_random_Scaffold3520	44780	44781	-16.3934
LGUN_random_Scaffold3525	2012	2013	-19.8548
LGUN_random_Scaffold366	17390	17391	-15.4122
LGUN_random_Scaffold3871	20393	20394	-21.5915
LGUN_random_Scaffold3909	19008	19009	-53.7026
LGUN_random_Scaffold3939	8073	8074	-18.6328
LGUN_random_Scaffold404	197450	197451	-25.6736
LGUN_random_Scaffold414	59506	59507	-16.7955
LGUN_random_Scaffold4243	33675	33676	-19.8001
LGUN_random_Scaffold43	160447	160448	-28.8627
LGUN_random_Scaffold4359	5175	5176	-16.5948
LGUN_random_Scaffold4453	27858	27859	-28.54
LGUN_random_Scaffold4692	16229	16230	-15.5422
LGUN_random_Scaffold4692	16236	16237	-17.4699
LGUN_random_Scaffold4692	16244	16245	-20.4113
LGUN_random_Scaffold4692	16247	16248	-15.5119
LGUN_random_Scaffold4692	16250	16251	-17.1549
LGUN_random_Scaffold494	21107	21108	-16.6667
LGUN_random_Scaffold4944	387	388	-15.7658
LGUN_random_Scaffold4969	8764	8765	-27.7061
LGUN_random_Scaffold5005	13827	13828	-18.0092
LGUN_random_Scaffold51	253411	253412	-15.5556
LGUN_random_Scaffold539187	6754	6755	-26.6836
LGUN_random_Scaffold539187	6759	6760	-20.8151
LGUN_random_Scaffold5405	12116	12117	-15.1515
LGUN_random_Scaffold540549	2281	2282	-15.7551
LGUN_random_Scaffold552616	246	247	-15.9875
LGUN_random_Scaffold5527	8853	8854	-16.2903
LGUN_random_Scaffold5579	4362	4363	-16.0714
LGUN_random_Scaffold57	415314	415315	-21.7152
LGUN_random_Scaffold5965	19008	19009	-16.9399
LGUN_random_Scaffold599	105348	105349	-15.9355
LGUN_random_Scaffold621	91048	91049	-20.0598
LGUN_random_Scaffold624	49505	49506	-16.6667
LGUN_random_Scaffold624	49524	49525	-28.2051
LGUN_random_Scaffold625	105931	105932	-18.5137
LGUN_random_Scaffold6301	18914	18915	-22.2375
LGUN_random_Scaffold636	140529	140530	-16.6667
LGUN_random_Scaffold6758	35113	35114	-19.8539
LGUN_random_Scaffold6791	19527	19528	-29.2861
LGUN_random_Scaffold69	500666	500667	-28.0606
LGUN_random_Scaffold6967	6242	6243	-19.0409
LGUN_random_Scaffold6967	6272	6273	-15.4147
LGUN_random_Scaffold7012	15486	15487	-16.7229
LGUN_random_Scaffold7012	15540	15541	-22.2041
LGUN_random_Scaffold7012	15541	15542	-30.0643
LGUN_random_Scaffold7016	8503	8504	-39.8979
LGUN_random_Scaffold7016	8514	8515	-34.1632
LGUN_random_Scaffold7016	8553	8554	-36.2856
LGUN_random_Scaffold7016	8567	8568	-18.425
LGUN_random_Scaffold7016	8574	8575	-24.7097
LGUN_random_Scaffold7056	5395	5396	-18.9671
LGUN_random_Scaffold706	6707	6708	-16.6667
LGUN_random_Scaffold706	6726	6727	-16.6667
LGUN_random_Scaffold7190	117	118	-22.4868
LGUN_random_Scaffold7190	122	123	-15.5653
LGUN_random_Scaffold7536	6038	6039	-18.2788
LGUN_random_Scaffold757	196705	196706	-16.6667
LGUN_random_Scaffold781	18909	18910	-16.7489
LGUN_random_Scaffold789	188183	188184	-17.0482
LGUN_random_Scaffold789	188195	188196	-16.2777
LGUN_random_Scaffold81	168254	168255	-30.7757
LGUN_random_Scaffold81	168255	168256	-25.9062
LGUN_random_Scaffold82	8976	8977	-18.8379
LGUN_random_Scaffold8379	907	908	-17.5947
LGUN_random_Scaffold8512	7298	7299	-21.1245
LGUN_random_Scaffold862	130470	130471	-15.3347
LGUN_random_Scaffold873	70128	70129	-19.6475
LGUN_random_Scaffold930	108019	108020	-17.7083
LGUN_random_Scaffold931	33950	33951	-19.4078
LGUN_random_Scaffold9390	6116	6117	-24.3169
LGUN_random_Scaffold9953	6364	6365	-15.949
Chromosome	Start	End	Differential hypermethylation
LG10_random_Scaffold130	311099	311100	34.8961
LG15i_random_Scaffold857	36781	36782	16.6667
LG2_random_Scaffold339	282772	282773	18.194
LG2_random_Scaffold339	282785	282786	16.9336
LG2_random_Scaffold463	63651	63652	17.4482
LG2_random_Scaffold463	181968	181969	18.2446
LG20_random_Scaffold198	184879	184880	27.9407
LG20_random_Scaffold345	97687	97688	41.5465
LG20_random_Scaffold364	277111	277112	16.6667
LG20_random_Scaffold40	318573	318574	41.3898
LG24_random_Scaffold76	613259	613260	19.0424
LG27i_random_Scaffold166	165011	165012	19.1289
LG31_random_Scaffold1109	10571	10572	24.537
LG33i_random_Scaffold1032	36101	36102	23.8174
LG4_random_Scaffold16	2198	2199	23.1713
LG4_random_Scaffold16	732994	732995	16.8616
LG4_random_Scaffold220	96825	96826	24.1044
LG4_random_Scaffold309	189347	189348	16.3483
LG4_random_Scaffold311	188147	188148	21.3729
LG6_random_Scaffold3096	22699	22700	19.2573
LG78i_random_Scaffold489	86350	86351	25.8212
LG8_random_Scaffold96	132781	132782	15.5443
LG8_random_Scaffold96	132782	132783	24.5922
LG9i_random_Scaffold681	2041	2042	19.2782
LGUN_random_Scaffold1	648869	648870	19.9629
LGUN_random_Scaffold1020	130643	130644	17.0576
LGUN_random_Scaffold10516	1031	1032	30.1189
LGUN_random_Scaffold1053	37793	37794	44.1674
LGUN_random_Scaffold1061	3030	3031	16.4919
LGUN_random_Scaffold11527	3016	3017	15.6246
LGUN_random_Scaffold11664	34752	34753	16.6667
LGUN_random_Scaffold1180	62999	63000	17.5758
LGUN_random_Scaffold1238	62849	62850	39.2391
LGUN_random_Scaffold12856	9498	9499	22.3267
LGUN_random_Scaffold12856	9511	9512	21.9085
LGUN_random_Scaffold12856	9514	9515	20.5937
LGUN_random_Scaffold12856	9541	9542	21.8481
LGUN_random_Scaffold12856	9553	9554	22.5554
LGUN_random_Scaffold1303	66890	66891	15.3342
LGUN_random_Scaffold1321	22455	22456	30.5772
LGUN_random_Scaffold1321	22481	22482	21.3926
LGUN_random_Scaffold1321	22500	22501	19.3714
LGUN_random_Scaffold1337	59225	59226	22.6984
LGUN_random_Scaffold136	366333	366334	15.7111
LGUN_random_Scaffold1363	115891	115892	42.9975
LGUN_random_Scaffold141	130917	130918	15.3275
LGUN_random_Scaffold141	130949	130950	15.8731
LGUN_random_Scaffold141	130954	130955	16.2561
LGUN_random_Scaffold1505	20210	20211	16.6667
LGUN_random_Scaffold177	61910	61911	18.3098
LGUN_random_Scaffold192	215458	215459	27.9095
LGUN_random_Scaffold1929	54618	54619	30.402
LGUN_random_Scaffold199	12016	12017	31.6349
LGUN_random_Scaffold2	86209	86210	29.4168
LGUN_random_Scaffold2046	13212	13213	29.4118
LGUN_random_Scaffold2067	53090	53091	17.0551
LGUN_random_Scaffold211	353756	353757	16.368
LGUN_random_Scaffold2134	2818	2819	16.6667
LGUN_random_Scaffold2212	53541	53542	28.6421
LGUN_random_Scaffold2212	53570	53571	23.9673
LGUN_random_Scaffold2212	53582	53583	36.3606
LGUN_random_Scaffold226	318478	318479	16.0095
LGUN_random_Scaffold2281	18508	18509	18.0601
LGUN_random_Scaffold230	50938	50939	15.8148
LGUN_random_Scaffold2315	48130	48131	29.3865
LGUN_random_Scaffold2507	21783	21784	19.0292
LGUN_random_Scaffold255	169369	169370	21.8236
LGUN_random_Scaffold2553	41984	41985	27.7004
LGUN_random_Scaffold29	438720	438721	15.9287
LGUN_random_Scaffold294	408580	408581	17.3498
LGUN_random_Scaffold3051	21817	21818	17.0348
LGUN_random_Scaffold31	306131	306132	16.7111
LGUN_random_Scaffold3287	8355	8356	42.516
LGUN_random_Scaffold3683	33693	33694	29.4044
LGUN_random_Scaffold372	145833	145834	23.859
LGUN_random_Scaffold372	145888	145889	24.0445
LGUN_random_Scaffold379	115374	115375	27.7992
LGUN_random_Scaffold38	853119	853120	15.5172
LGUN_random_Scaffold3939	8141	8142	15.2282
LGUN_random_Scaffold4102	13636	13637	21.3925
LGUN_random_Scaffold4243	33731	33732	28.2684
LGUN_random_Scaffold453	16438	16439	35.7518
LGUN_random_Scaffold4621	87979	87980	45.1673
LGUN_random_Scaffold4728	10702	10703	21.1501
LGUN_random_Scaffold483	154329	154330	16.5058
LGUN_random_Scaffold483	154349	154350	32.6225
LGUN_random_Scaffold4884	369	370	18.8871
LGUN_random_Scaffold4975	3614	3615	15.5971
LGUN_random_Scaffold5298	4106	4107	20.5716
LGUN_random_Scaffold5355	1817	1818	16.6667
LGUN_random_Scaffold540647	1387	1388	17.387
LGUN_random_Scaffold540647	1409	1410	17.3158
LGUN_random_Scaffold5434	21440	21441	15.5978
LGUN_random_Scaffold5513	30511	30512	21.586
LGUN_random_Scaffold5856	405	406	28.9687
LGUN_random_Scaffold5856	441	442	15.4152
LGUN_random_Scaffold589	148832	148833	15.9992
LGUN_random_Scaffold60	302337	302338	25.5587
LGUN_random_Scaffold6303	8982	8983	15.2365
LGUN_random_Scaffold635	75789	75790	20.3136
LGUN_random_Scaffold6359	8592	8593	15.8957
LGUN_random_Scaffold6363	1458	1459	15.3061
LGUN_random_Scaffold658	553	554	27.5876
LGUN_random_Scaffold659	67813	67814	22.4109
LGUN_random_Scaffold6762	14921	14922	16.2987
LGUN_random_Scaffold6768	20156	20157	33.9872
LGUN_random_Scaffold6829	1023	1024	16.1458
LGUN_random_Scaffold6832	3425	3426	18.4758
LGUN_random_Scaffold6918	3570	3571	19.1891
LGUN_random_Scaffold696	109523	109524	21.3947
LGUN_random_Scaffold7171	3592	3593	17.8807
LGUN_random_Scaffold75	312371	312372	15.6752
LGUN_random_Scaffold765	123298	123299	21.3419
LGUN_random_Scaffold7790	7886	7887	15.3061
LGUN_random_Scaffold84	322345	322346	15.1215
LGUN_random_Scaffold8659	2725	2726	15.6695
LGUN_random_Scaffold8685	4305	4306	23.1365
LGUN_random_Scaffold94	510734	510735	23.8178
LGUN_random_Scaffold94	510800	510801	21.6286
LGUN_random_Scaffold971	53242	53243	37.6795

## Sheet: Table S4
Table S4. Differential Methylated Cytosines (DMCs) of the F0 generation of snails treated with Flv1 (q value = 1, difference cutoff = 4%).
Hypomethylated
Chr	start	stop	dif
LG19i_random_Scaffold3	801416	801417	-6.99558
LG2_random_Scaffold339	282757	282758	-7.25301
LG2_random_Scaffold339	282786	282787	-5.83246
LG2_random_Scaffold3783	26788	26789	-21.3646
LG2_random_Scaffold42	321702	321703	-6.77258
LG2_random_Scaffold66	454360	454361	-8.10052
LG2_random_Scaffold66	454369	454370	-16.6887
LG29_random_Scaffold340	275818	275819	-4.42184
LG29_random_Scaffold86	101640	101641	-6.55584
LG29_random_Scaffold86	101656	101657	-5.78312
LG29_random_Scaffold86	101658	101659	-5.66828
LG3_random_Scaffold450	186106	186107	-4.23865
LG3_random_Scaffold611	107601	107602	-8.02469
LG4_random_Scaffold641	97488	97489	-13.715
LG6_random_Scaffold643	190039	190040	-9.77242
LG8_random_Scaffold3114	16059	16060	-4.38084
LG80i_random_Scaffold35	928138	928139	-5.39237
LGUN_random_Scaffold10018	176	177	-4.95957
LGUN_random_Scaffold10202	5273	5274	-4.71191
LGUN_random_Scaffold10684	13432	13433	-5.30503
LGUN_random_Scaffold10684	13457	13458	-5.46452
LGUN_random_Scaffold10684	13491	13492	-4.65878
LGUN_random_Scaffold10712	9086	9087	-5.61371
LGUN_random_Scaffold1113	61511	61512	-4.28597
LGUN_random_Scaffold11975	3109	3110	-9.25673
LGUN_random_Scaffold1208	90766	90767	-8.5389
LGUN_random_Scaffold1208	90777	90778	-4.67748
LGUN_random_Scaffold1279	84894	84895	-7.47748
LGUN_random_Scaffold1279	84907	84908	-5.85266
LGUN_random_Scaffold1282	64754	64755	-6.41844
LGUN_random_Scaffold1294	50014	50015	-32.4809
LGUN_random_Scaffold1294	50019	50020	-38.8197
LGUN_random_Scaffold1294	50030	50031	-37.4482
LGUN_random_Scaffold1294	72117	72118	-4.02762
LGUN_random_Scaffold1294	72133	72134	-5.16327
LGUN_random_Scaffold1294	72135	72136	-7.04064
LGUN_random_Scaffold137	393476	393477	-7.28727
LGUN_random_Scaffold1397	42253	42254	-6.82998
LGUN_random_Scaffold1397	42254	42255	-8.02998
LGUN_random_Scaffold147	266296	266297	-5.79357
LGUN_random_Scaffold148	66972	66973	-5.74613
LGUN_random_Scaffold148	66983	66984	-4.45684
LGUN_random_Scaffold148	66985	66986	-4.83007
LGUN_random_Scaffold1492	26858	26859	-4.78079
LGUN_random_Scaffold1689	25383	25384	-6.4824
LGUN_random_Scaffold1689	25408	25409	-11.8713
LGUN_random_Scaffold1704	3737	3738	-4.7518
LGUN_random_Scaffold1704	3772	3773	-4.42402
LGUN_random_Scaffold1774	723	724	-11.1811
LGUN_random_Scaffold1774	787	788	-11.3193
LGUN_random_Scaffold1774	794	795	-15.4866
LGUN_random_Scaffold1813	15900	15901	-5.12821
LGUN_random_Scaffold1938	22145	22146	-14.8647
LGUN_random_Scaffold1938	22172	22173	-12.6994
LGUN_random_Scaffold1956	26945	26946	-17.6178
LGUN_random_Scaffold1956	27002	27003	-20.3281
LGUN_random_Scaffold2067	53064	53065	-13.5779
LGUN_random_Scaffold2133	22600	22601	-6.25
LGUN_random_Scaffold2133	22653	22654	-20.2546
LGUN_random_Scaffold2145	48728	48729	-14.4598
LGUN_random_Scaffold2145	48736	48737	-15.6124
LGUN_random_Scaffold2213	45448	45449	-4.86625
LGUN_random_Scaffold2213	45451	45452	-6.37205
LGUN_random_Scaffold2213	45460	45461	-5.47431
LGUN_random_Scaffold2223	21252	21253	-4.31138
LGUN_random_Scaffold2224	10492	10493	-5.39155
LGUN_random_Scaffold226	75484	75485	-18.9961
LGUN_random_Scaffold2287	6498	6499	-7.27935
LGUN_random_Scaffold2293	23943	23944	-4.48718
LGUN_random_Scaffold23	641905	641906	-12.4188
LGUN_random_Scaffold2457	34391	34392	-5.2251
LGUN_random_Scaffold2491	21139	21140	-29.5727
LGUN_random_Scaffold2491	21145	21146	-31.8804
LGUN_random_Scaffold2496	49509	49510	-15.5948
LGUN_random_Scaffold25	900908	900909	-8.33333
LGUN_random_Scaffold2749	15174	15175	-6.01139
LGUN_random_Scaffold2794	19401	19402	-6.28972
LGUN_random_Scaffold2794	19419	19420	-4.46268
LGUN_random_Scaffold28	414758	414759	-7.57576
LGUN_random_Scaffold28	414816	414817	-4.1166
LGUN_random_Scaffold2866	31958	31959	-4.16667
LGUN_random_Scaffold2879	48794	48795	-7.63889
LGUN_random_Scaffold2879	48797	48798	-5.55556
LGUN_random_Scaffold296	195253	195254	-4.61825
LGUN_random_Scaffold3251	21371	21372	-9.42029
LGUN_random_Scaffold3631	29120	29121	-8.88889
LGUN_random_Scaffold3683	35014	35015	-4.65819
LGUN_random_Scaffold3683	35015	35016	-4.70344
LGUN_random_Scaffold3890	33057	33058	-4.54117
LGUN_random_Scaffold3939	8048	8049	-19.0516
LGUN_random_Scaffold3939	8073	8074	-17.6629
LGUN_random_Scaffold3939	8104	8105	-4.35355
LGUN_random_Scaffold3939	8105	8106	-19.6826
LGUN_random_Scaffold3939	8109	8110	-8.81984
LGUN_random_Scaffold3939	8110	8111	-8.49388
LGUN_random_Scaffold3939	8120	8121	-6.85428
LGUN_random_Scaffold3939	8122	8123	-11.7074
LGUN_random_Scaffold3939	8123	8124	-5.85439
LGUN_random_Scaffold4692	16213	16214	-16.605
LGUN_random_Scaffold4692	16218	16219	-21.8144
LGUN_random_Scaffold4692	16229	16230	-22.3222
LGUN_random_Scaffold4692	16231	16232	-24.829
LGUN_random_Scaffold4692	16236	16237	-23.6995
LGUN_random_Scaffold4692	16244	16245	-28.0171
LGUN_random_Scaffold4692	16247	16248	-26.2358
LGUN_random_Scaffold4692	16250	16251	-25.8311
LGUN_random_Scaffold50	471955	471956	-6.27443
LGUN_random_Scaffold5150	11759	11760	-10.2398
LGUN_random_Scaffold5285	10330	10331	-10.303
LGUN_random_Scaffold5359	1481	1482	-4.03001
LGUN_random_Scaffold5434	21440	21441	-24.4921
LGUN_random_Scaffold5434	21442	21443	-23.8861
LGUN_random_Scaffold5507	15886	15887	-5.08475
LGUN_random_Scaffold5507	15921	15922	-5.66036
LGUN_random_Scaffold563594	127	128	-6.71992
LGUN_random_Scaffold5690	7433	7434	-16.3333
LGUN_random_Scaffold5856	1932	1933	-6.54762
LGUN_random_Scaffold6	1233476	1233477	-8.82353
LGUN_random_Scaffold635	75790	75791	-6.73504
LGUN_random_Scaffold6363	1383	1384	-6.89113
LGUN_random_Scaffold6363	1440	1441	-7.50596
LGUN_random_Scaffold6378	12375	12376	-30.9889
LGUN_random_Scaffold6378	12390	12391	-26.5956
LGUN_random_Scaffold6474	12082	12083	-5.54473
LGUN_random_Scaffold6517	20333	20334	-4.65656
LGUN_random_Scaffold6517	20347	20348	-4.98372
LGUN_random_Scaffold6517	20354	20355	-6.72941
LGUN_random_Scaffold6517	20380	20381	-8.34733
LGUN_random_Scaffold6517	20395	20396	-5.16411
LGUN_random_Scaffold665	78265	78266	-5.67354
LGUN_random_Scaffold6876	10794	10795	-7.01849
LGUN_random_Scaffold7034	4580	4581	-6.61676
LGUN_random_Scaffold7034	4581	4582	-5.74254
LGUN_random_Scaffold7034	4601	4602	-4.39599
LGUN_random_Scaffold7457	9195	9196	-4.49618
LGUN_random_Scaffold8214	31327	31328	-6.79737
LGUN_random_Scaffold877	144303	144304	-6.38275
LGUN_random_Scaffold8796	16028	16029	-21.6731
LGUN_random_Scaffold8796	16029	16030	-29.3729
LGUN_random_Scaffold8796	16084	16085	-23.5509
LGUN_random_Scaffold8796	16085	16086	-16.6942
LGUN_random_Scaffold89	570221	570222	-8.22523
LGUN_random_Scaffold899	93088	93089	-4.07407
LGUN_random_Scaffold899	93094	93095	-5.36151
LGUN_random_Scaffold972	16504	16505	-6.27273
LGUN_random_Scaffold972	16542	16543	-10.7922
LGUN_random_Scaffold976	55380	55381	-4.2203
LGUN_random_Scaffold976	55381	55382	-4.91056
LGUN_random_Scaffold976	55386	55387	-4.63905
LGUN_random_Scaffold976	55387	55388	-4.44432
LGUN_random_Scaffold976	55394	55395	-4.68742
LGUN_random_Scaffold976	55395	55396	-4.99017
LGUN_random_Scaffold976	55402	55403	-4.47275
Hypermethylated
Chr	start	stop	dif
LG2_random_Scaffold339	282765	282766	4.10132
LG2_random_Scaffold339	282773	282774	6.42918
LG24_random_Scaffold76	289300	289301	9.58301
LG29_random_Scaffold340	318957	318958	4.30859
LG4_random_Scaffold247	227620	227621	4.80732
LG68i_random_Scaffold3583	51269	51270	14.3534
LG7_random_Scaffold119	405405	405406	9.92659
LG73i_random_Scaffold4044	24143	24144	4.65992
LG73i_random_Scaffold770	88422	88423	4.66667
LG78i_random_Scaffold4418	5903	5904	5.96655
LG8_random_Scaffold3114	16002	16003	6.89395
LGUN_random_Scaffold111	385419	385420	5.38868
LGUN_random_Scaffold111	385466	385467	10.9474
LGUN_random_Scaffold1113	61580	61581	5.50141
LGUN_random_Scaffold11223	3836	3837	10.2529
LGUN_random_Scaffold117	229579	229580	10.1183
LGUN_random_Scaffold1294	72283	72284	6.24851
LGUN_random_Scaffold132	298730	298731	8.6795
LGUN_random_Scaffold13712	991	992	5.95238
LGUN_random_Scaffold13712	1006	1007	7.96449
LGUN_random_Scaffold13712	1011	1012	9.64286
LGUN_random_Scaffold14066	1074	1075	27.1511
LGUN_random_Scaffold14066	1094	1095	18.146
LGUN_random_Scaffold14089	1279	1280	4.08754
LGUN_random_Scaffold1492	26746	26747	4.68649
LGUN_random_Scaffold1492	26800	26801	20.238
LGUN_random_Scaffold15	981759	981760	11.9071
LGUN_random_Scaffold1546	31771	31772	6.54762
LGUN_random_Scaffold1546	31781	31782	4.86424
LGUN_random_Scaffold1546	31795	31796	4.78927
LGUN_random_Scaffold1546	31802	31803	4.7619
LGUN_random_Scaffold1546	31812	31813	4.88215
LGUN_random_Scaffold1546	31834	31835	4.88215
LGUN_random_Scaffold157	283348	283349	4.21145
LGUN_random_Scaffold162	373835	373836	26.3444
LGUN_random_Scaffold173	166934	166935	6.68706
LGUN_random_Scaffold1774	734	735	13.1691
LGUN_random_Scaffold1774	773	774	6.72998
LGUN_random_Scaffold18	518329	518330	13.2415
LGUN_random_Scaffold18	518361	518362	6.66667
LGUN_random_Scaffold18	518369	518370	6.66667
LGUN_random_Scaffold1904	19687	19688	7.80779
LGUN_random_Scaffold202	139320	139321	15.5251
LGUN_random_Scaffold2093	34363	34364	28.7411
LGUN_random_Scaffold2093	34366	34367	31.4517
LGUN_random_Scaffold2093	34369	34370	25.0504
LGUN_random_Scaffold2093	34383	34384	33.5655
LGUN_random_Scaffold2210	39466	39467	12.5303
LGUN_random_Scaffold2293	23931	23932	4.80431
LGUN_random_Scaffold233	296838	296839	8.21078
LGUN_random_Scaffold233	296852	296853	5
LGUN_random_Scaffold2353	1362	1363	4.42301
LGUN_random_Scaffold2591	40696	40697	4.1018
LGUN_random_Scaffold2691	40475	40476	6.93516
LGUN_random_Scaffold2794	19402	19403	12.421
LGUN_random_Scaffold2794	19420	19421	6.11583
LGUN_random_Scaffold295	182460	182461	5.84127
LGUN_random_Scaffold2950	29035	29036	13.1093
LGUN_random_Scaffold3016	19027	19028	4.12018
LGUN_random_Scaffold3683	34959	34960	4.29005
LGUN_random_Scaffold3683	35010	35011	6.99907
LGUN_random_Scaffold3842	10813	10814	4.72274
LGUN_random_Scaffold3939	8047	8048	15.2589
LGUN_random_Scaffold3939	8072	8073	25.4204
LGUN_random_Scaffold4578	8325	8326	17.3002
LGUN_random_Scaffold483	180802	180803	4.18499
LGUN_random_Scaffold4975	3613	3614	4.49745
LGUN_random_Scaffold5358	591	592	4.18397
LGUN_random_Scaffold5385	8357	8358	4.11255
LGUN_random_Scaffold5856	395	396	27.151
LGUN_random_Scaffold5856	406	407	22.2133
LGUN_random_Scaffold621	198177	198178	4.30556
LGUN_random_Scaffold625	105930	105931	11.3219
LGUN_random_Scaffold6303	8952	8953	8.11261
LGUN_random_Scaffold6303	8982	8983	12.9769
LGUN_random_Scaffold6596	5130	5131	14.4911
LGUN_random_Scaffold6596	5131	5132	10.8906
LGUN_random_Scaffold665	78238	78239	6.13503
LGUN_random_Scaffold67	102270	102271	10.1871
LGUN_random_Scaffold677	62663	62664	11.6603
LGUN_random_Scaffold69	480684	480685	11.3093
LGUN_random_Scaffold69	480695	480696	12.2666
LGUN_random_Scaffold6977	17917	17918	10.5614
LGUN_random_Scaffold7063	1011	1012	5.61677
LGUN_random_Scaffold7452	2401	2402	5.04111
LGUN_random_Scaffold7503	5705	5706	4.67669
LGUN_random_Scaffold8233	13182	13183	8.5615
LGUN_random_Scaffold8297	17501	17502	4.61594
LGUN_random_Scaffold84	579476	579477	6.75512
LGUN_random_Scaffold8786	7637	7638	6.31336
LGUN_random_Scaffold9247	40019	40020	6.73036
LGUN_random_Scaffold932	122672	122673	8.01343

## Sheet: Table S5
Table S5. Differential Methylated Cytosines (DMCs) of the F1 generation, offspring of the snails treated with Flv1 (q value =1, difference cutoff = 4%)
Hypomethylated
Chr	start	stop	differential methylation
LG10_random_Scaffold113	69197	69198	-11.1965
LG10_random_Scaffold113	233248	233249	-4.30108
LG10_random_Scaffold130	344553	344554	-8.59583
LG10_random_Scaffold160	413663	413664	-9.42029
LG11_random_Scaffold228	60006	60007	-14.8833
LG11_random_Scaffold310	102795	102796	-27.2575
LG11_random_Scaffold310	102903	102904	-4.7619
LG11_random_Scaffold310	302460	302461	-16.6667
LG11_random_Scaffold310	302470	302471	-16.6667
LG11_random_Scaffold634	69678	69679	-7.13029
LG11_random_Scaffold647	125838	125839	-4.89583
LG11_random_Scaffold647	125843	125844	-5.98139
LG11_random_Scaffold647	125849	125850	-4.35816
LG13_random_Scaffold240	256007	256008	-13.3904
LG14i_random_Scaffold367	108540	108541	-22.6588
LG16i_random_Scaffold158	81973	81974	-5.445
LG17_random_Scaffold1518	16443	16444	-9.375
LG17_random_Scaffold186	19933	19934	-4.14352
LG17_random_Scaffold222	7189	7190	-13.7346
LG17_random_Scaffold264	77301	77302	-5.06463
LG17_random_Scaffold2723	726	727	-15.3968
LG17_random_Scaffold327	47150	47151	-5.16072
LG17_random_Scaffold327	82686	82687	-8.57143
LG17_random_Scaffold327	82690	82691	-4.04762
LG17_random_Scaffold327	102872	102873	-16.6667
LG17_random_Scaffold369	100428	100429	-9.82906
LG17_random_Scaffold4328	10713	10714	-4.71014
LG17_random_Scaffold460	117640	117641	-19.2748
LG17_random_Scaffold574	35541	35542	-13.7603
LG17_random_Scaffold578	83822	83823	-14.4383
LG17i_random_Scaffold597	41802	41803	-11.2948
LG17i_random_Scaffold597	184371	184372	-5.37204
LG19i_random_Scaffold3	660156	660157	-8.08824
LG19i_random_Scaffold3	660157	660158	-7.10648
LG19i_random_Scaffold3	1394825	1394826	-9
LG1i_random_Scaffold7	1001414	1001415	-5.10753
LG2_random_Scaffold1080	87731	87732	-5.37544
LG2_random_Scaffold1218	24907	24908	-7.24622
LG2_random_Scaffold1232	52578	52579	-5.51587
LG2_random_Scaffold1550	38099	38100	-4.34783
LG2_random_Scaffold1876	70318	70319	-8.02072
LG2_random_Scaffold1876	70319	70320	-8.50164
LG2_random_Scaffold189	878	879	-5.63645
LG2_random_Scaffold189	887	888	-7.57427
LG2_random_Scaffold189	933	934	-4.55799
LG2_random_Scaffold189	370204	370205	-5.97015
LG2_random_Scaffold1915	3460	3461	-7.3837
LG2_random_Scaffold318	311205	311206	-5.85586
LG2_random_Scaffold339	141754	141755	-8.77875
LG2_random_Scaffold339	167154	167155	-4.57101
LG2_random_Scaffold339	282765	282766	-5.28944
LG2_random_Scaffold348	238703	238704	-4.86111
LG2_random_Scaffold3783	20086	20087	-15.1515
LG2_random_Scaffold4091	6741	6742	-5.55402
LG2_random_Scaffold42	55244	55245	-9.75379
LG2_random_Scaffold42	321664	321665	-14.0559
LG2_random_Scaffold42	321673	321674	-13.7078
LG2_random_Scaffold42	321674	321675	-6.79827
LG2_random_Scaffold42	321745	321746	-13.0088
LG2_random_Scaffold42	321746	321747	-9.13132
LG2_random_Scaffold42	321750	321751	-10.8944
LG2_random_Scaffold42	321751	321752	-6.85919
LG2_random_Scaffold463	96035	96036	-10.7926
LG2_random_Scaffold5412	6247	6248	-17.4369
LG2_random_Scaffold5412	6288	6289	-6.1279
LG2_random_Scaffold5412	6289	6290	-16.1845
LG2_random_Scaffold5412	6292	6293	-17.4914
LG2_random_Scaffold5412	6296	6297	-19.6922
LG2_random_Scaffold66	297252	297253	-10.7629
LG2_random_Scaffold66	454361	454362	-6.91098
LG2_random_Scaffold66	454370	454371	-7.24823
LG2_random_Scaffold91	252136	252137	-8.67725
LG20_random_Scaffold1063	29700	29701	-13.2725
LG20_random_Scaffold1618	49855	49856	-23.9051
LG20_random_Scaffold1618	49856	49857	-16.7093
LG20_random_Scaffold1618	49864	49865	-23.8343
LG20_random_Scaffold1618	49865	49866	-14.9611
LG20_random_Scaffold1618	49871	49872	-22.8762
LG20_random_Scaffold1618	49872	49873	-13.9012
LG20_random_Scaffold198	15060	15061	-4.85082
LG20_random_Scaffold338	175927	175928	-7.41474
LG20i_random_Scaffold1657	58037	58038	-23.4361
LG20i_random_Scaffold824	111132	111133	-5.72173
LG22_random_Scaffold62	85589	85590	-9.10575
LG23i_random_Scaffold475	119895	119896	-7.14403
LG24_random_Scaffold159	82286	82287	-8.00535
LG24_random_Scaffold2400	37646	37647	-8.56087
LG24_random_Scaffold261	48440	48441	-5.28918
LG24_random_Scaffold2929	20214	20215	-4.36827
LG24_random_Scaffold332	108532	108533	-4.16667
LG24_random_Scaffold332	201011	201012	-16.9377
LG24_random_Scaffold332	201015	201016	-16.8539
LG24_random_Scaffold332	201019	201020	-23.652
LG24_random_Scaffold540	141013	141014	-15
LG24_random_Scaffold540	141043	141044	-5.9031
LG24_random_Scaffold592	113386	113387	-17.7083
LG24i_random_Scaffold1006	55806	55807	-6.74985
LG24i_random_Scaffold1006	55823	55824	-10.2707
LG26_random_Scaffold4876	778	779	-7.38691
LG26_random_Scaffold59	171397	171398	-8.78192
LG26_random_Scaffold59	374064	374065	-16.9173
LG26_random_Scaffold59	374118	374119	-5.33126
LG26_random_Scaffold59	417884	417885	-5.95087
LG27_random_Scaffold248	164533	164534	-12.7166
LG27_random_Scaffold71	114384	114385	-5.83333
LG27_random_Scaffold71	114394	114395	-5.83333
LG27_random_Scaffold71	114401	114402	-5.83333
LG27i_random_Scaffold166	165010	165011	-19.7114
LG27i_random_Scaffold166	165049	165050	-30.8574
LG27i_random_Scaffold166	382631	382632	-4.91803
LG27i_random_Scaffold166	527488	527489	-9.52138
LG28i_random_Scaffold608	51373	51374	-6.19997
LG28i_random_Scaffold608	51429	51430	-4.99778
LG28i_random_Scaffold864	151883	151884	-39.3773
LG29_random_Scaffold3293	46183	46184	-9.86459
LG29_random_Scaffold340	122407	122408	-11.1111
LG29_random_Scaffold49	448725	448726	-6.73857
LG29_random_Scaffold905	141918	141919	-7.77778
LG29_random_Scaffold905	141944	141945	-4.07407
LG3_random_Scaffold1390	67768	67769	-4.51539
LG3_random_Scaffold1864	22926	22927	-24.1181
LG3_random_Scaffold2051	73693	73694	-8.70336
LG3_random_Scaffold3469	7136	7137	-4.32099
LG3_random_Scaffold3469	7182	7183	-17.2072
LG3_random_Scaffold688	49206	49207	-9.93352
LG3_random_Scaffold688	49265	49266	-14.2492
LG34i_random_Scaffold5	900396	900397	-6.09756
LG37_random_Scaffold216	326192	326193	-9.61538
LG3i_random_Scaffold24	114233	114234	-9.45676
LG3i_random_Scaffold24	953166	953167	-48.4302
LG3i_random_Scaffold478	162648	162649	-4.25117
LG4_random_Scaffold16	307486	307487	-5.70015
LG4_random_Scaffold217	75844	75845	-6.66667
LG4_random_Scaffold217	207800	207801	-9.35493
LG4_random_Scaffold217	207850	207851	-13.7221
LG4_random_Scaffold217	231970	231971	-13.4921
LG4_random_Scaffold2455	34930	34931	-13.5619
LG4_random_Scaffold2530	37073	37074	-4.12371
LG4_random_Scaffold26	526116	526117	-27.0964
LG4_random_Scaffold36	469586	469587	-26.6352
LG4_random_Scaffold46	215003	215004	-7.31707
LG4_random_Scaffold480	44608	44609	-8.42041
LG4_random_Scaffold480	161044	161045	-6.30631
LG4_random_Scaffold480	161070	161071	-4.5045
LG4_random_Scaffold480	161087	161088	-7.85256
LG4_random_Scaffold52	505024	505025	-11.8424
LG4_random_Scaffold52	505060	505061	-5.88585
LG4_random_Scaffold52	505071	505072	-5.16232
LG4_random_Scaffold52	505073	505074	-4.42477
LG4_random_Scaffold52	505086	505087	-7.85916
LG4_random_Scaffold52	505089	505090	-7.2579
LG4_random_Scaffold52	505092	505093	-4.28577
LG4_random_Scaffold56	75993	75994	-22.2798
LG4_random_Scaffold56	303237	303238	-5.4209
LG4_random_Scaffold70	38767	38768	-5.18453
LG4_random_Scaffold70	288166	288167	-8.91452
LG4_random_Scaffold70	288194	288195	-6.91352
LG4_random_Scaffold70	289691	289692	-4.68791
LG4_random_Scaffold70	289702	289703	-4.03026
LG4_random_Scaffold70	289736	289737	-4.63517
LG4_random_Scaffold70	606013	606014	-12.6163
LG4_random_Scaffold70	606027	606028	-12.6163
LG4_random_Scaffold758	18786	18787	-6.91824
LG4_random_Scaffold758	18798	18799	-6.25
LG4_random_Scaffold758	18814	18815	-6.11814
LG4_random_Scaffold8	853089	853090	-9.69411
LG4_random_Scaffold8	853171	853172	-9.49254
LG4_random_Scaffold97	224288	224289	-5.86714
LG4_random_Scaffold97	307796	307797	-11.9566
LG4_random_Scaffold97	307803	307804	-6.09756
LG45i_random_Scaffold44	632700	632701	-23.4004
LG46i_random_Scaffold267	14897	14898	-32.0352
LG46i_random_Scaffold267	14923	14924	-32.2646
LG46i_random_Scaffold267	32091	32092	-25.3655
LG46i_random_Scaffold336	171529	171530	-16.6667
LG46i_random_Scaffold336	171638	171639	-6.66667
LG46i_random_Scaffold4074	17369	17370	-5.75923
LG48i_random_Scaffold205	150576	150577	-6.45161
LG48i_random_Scaffold205	150608	150609	-11.9499
LG4i_random_Scaffold22	21737	21738	-12.6016
LG4i_random_Scaffold22	256380	256381	-10.5072
LG4i_random_Scaffold22	256398	256399	-10.5072
LG4i_random_Scaffold22	256404	256405	-10.5072
LG4i_random_Scaffold22	256410	256411	-10.5072
LG4i_random_Scaffold22	256418	256419	-4.25725
LG4i_random_Scaffold22	560757	560758	-5.49269
LG4i_random_Scaffold22	705517	705518	-10.7117
LG5_random_Scaffold183	125647	125648	-6.99588
LG51i_random_Scaffold12	881845	881846	-7.93738
LG51i_random_Scaffold12	881846	881847	-11.49
LG57i_random_Scaffold2465	22315	22316	-6.84077
LG6_random_Scaffold151	187483	187484	-7.44701
LG6_random_Scaffold2392	41377	41378	-6.38701
LG6_random_Scaffold2443	49492	49493	-9.19182
LG6_random_Scaffold394	83912	83913	-8.97436
LG6_random_Scaffold4828	34075	34076	-4.36508
LG6_random_Scaffold4828	34097	34098	-6.20718
LG6_random_Scaffold4828	34113	34114	-4.28257
LG6_random_Scaffold582	122822	122823	-5.33825
LG6_random_Scaffold701	79152	79153	-4.1941
LG6_random_Scaffold701	79164	79165	-5.461
LG63i_random_Scaffold7640	47527	47528	-8.48163
LG66i_random_Scaffold506	189841	189842	-6.51379
LG68i_random_Scaffold3583	51269	51270	-12.5434
LG6i_random_Scaffold941	31554	31555	-7.96159
LG6i_random_Scaffold941	31557	31558	-9.62796
LG7_random_Scaffold119	304072	304073	-34.1636
LG7_random_Scaffold119	304102	304103	-33.9008
LG7_random_Scaffold119	479065	479066	-15.942
LG7_random_Scaffold119	479092	479093	-15.942
LG7_random_Scaffold1316	16540	16541	-4.73795
LG7_random_Scaffold359	105246	105247	-7.98036
LG7_random_Scaffold444	46358	46359	-11.2245
LG71i_random_Scaffold224	344818	344819	-14.4813
LG75i_random_Scaffold257	358680	358681	-16.2348
LG78i_random_Scaffold11	357582	357583	-4.87429
LG78i_random_Scaffold11	476427	476428	-7.47081
LG78i_random_Scaffold11	476435	476436	-6.87509
LG78i_random_Scaffold11	626130	626131	-4.12306
LG78i_random_Scaffold11	830137	830138	-16.4089
LG78i_random_Scaffold1307	39598	39599	-6.48162
LG78i_random_Scaffold1307	39608	39609	-15.6447
LG78i_random_Scaffold144	232730	232731	-7.74896
LG78i_random_Scaffold227	133267	133268	-29.0584
LG78i_random_Scaffold227	133268	133269	-12.8118
LG78i_random_Scaffold227	133274	133275	-22.5403
LG78i_random_Scaffold227	133275	133276	-20.8448
LG78i_random_Scaffold2386	56789	56790	-9.13722
LG78i_random_Scaffold2386	56792	56793	-13.4148
LG78i_random_Scaffold2386	56796	56797	-12.9863
LG78i_random_Scaffold2386	56799	56800	-11.0637
LG78i_random_Scaffold2386	56801	56802	-12.8473
LG78i_random_Scaffold2997	30150	30151	-7.77576
LG78i_random_Scaffold308	150275	150276	-6.62855
LG78i_random_Scaffold3534	20595	20596	-11.7897
LG78i_random_Scaffold489	86365	86366	-4.56383
LG78i_random_Scaffold63	438431	438432	-4.65465
LG78i_random_Scaffold68	396435	396436	-7.19337
LG78i_random_Scaffold68	522993	522994	-43.1328
LG78i_random_Scaffold702	132581	132582	-15.0582
LG78i_random_Scaffold775	122620	122621	-16.6667
LG79i_random_Scaffold1667	58909	58910	-12.2807
LG8_random_Scaffold1046	76227	76228	-20.6749
LG8_random_Scaffold175	48901	48902	-10.9195
LG8_random_Scaffold175	48931	48932	-10.9195
LG8_random_Scaffold175	48974	48975	-9.81371
LG8_random_Scaffold1812	31854	31855	-6.74603
LG8_random_Scaffold335	247382	247383	-7.20158
LG8_random_Scaffold335	247389	247390	-14.6925
LG8_random_Scaffold335	247493	247494	-6.38811
LG8_random_Scaffold413	219072	219073	-4.12572
LG80i_random_Scaffold289	43079	43080	-15.9639
LG80i_random_Scaffold289	108304	108305	-4.57976
LG80i_random_Scaffold289	180191	180192	-4.77554
LG80i_random_Scaffold289	180256	180257	-6.64629
LG80i_random_Scaffold35	928142	928143	-10.8956
LG9i_random_Scaffold194	138062	138063	-13.4921
LGUN_random_Scaffold1	2151374	2151375	-6.26176
LGUN_random_Scaffold10	652449	652450	-7.08333
LGUN_random_Scaffold10	652450	652451	-14.3616
LGUN_random_Scaffold10000	12871	12872	-4.58946
LGUN_random_Scaffold1012	67022	67023	-6.94444
LGUN_random_Scaffold1012	67081	67082	-7.69231
LGUN_random_Scaffold1012	67089	67090	-7.69231
LGUN_random_Scaffold10223	744	745	-8.34442
LGUN_random_Scaffold10280	2143	2144	-7.63997
LGUN_random_Scaffold10280	2200	2201	-20.1407
LGUN_random_Scaffold105	453816	453817	-6.20192
LGUN_random_Scaffold105	461958	461959	-9.88358
LGUN_random_Scaffold1051	9966	9967	-5.98181
LGUN_random_Scaffold1052	39387	39388	-13.1282
LGUN_random_Scaffold1058	76877	76878	-10.9866
LGUN_random_Scaffold1060	37917	37918	-6.38729
LGUN_random_Scaffold1060	37935	37936	-7.99234
LGUN_random_Scaffold1060	37937	37938	-9.7617
LGUN_random_Scaffold1060	37942	37943	-7.0097
LGUN_random_Scaffold1060	37949	37950	-10.0726
LGUN_random_Scaffold1060	37952	37953	-10.161
LGUN_random_Scaffold10659	12315	12316	-4.85204
LGUN_random_Scaffold10671	7407	7408	-8.80645
LGUN_random_Scaffold10686	7920	7921	-4.45545
LGUN_random_Scaffold10820	43987	43988	-8.26389
LGUN_random_Scaffold10896	389	390	-5.17241
LGUN_random_Scaffold109	84579	84580	-16.6667
LGUN_random_Scaffold1091	19791	19792	-5.61918
LGUN_random_Scaffold1100	145288	145289	-4.59156
LGUN_random_Scaffold1108	82402	82403	-9.1195
LGUN_random_Scaffold111	385419	385420	-4.86132
LGUN_random_Scaffold1113	61511	61512	-4.1633
LGUN_random_Scaffold1117	70109	70110	-4.62963
LGUN_random_Scaffold1117	71965	71966	-4.16667
LGUN_random_Scaffold11199	8548	8549	-6.66667
LGUN_random_Scaffold11199	8550	8551	-5
LGUN_random_Scaffold1120	38657	38658	-12.443
LGUN_random_Scaffold1127	89056	89057	-4.54545
LGUN_random_Scaffold1128	66268	66269	-5.05464
LGUN_random_Scaffold114	160447	160448	-5
LGUN_random_Scaffold1148	63515	63516	-6.21668
LGUN_random_Scaffold1148	63516	63517	-11.195
LGUN_random_Scaffold1148	63528	63529	-9.78535
LGUN_random_Scaffold1158	88466	88467	-7.9602
LGUN_random_Scaffold11628	1117	1118	-8.07753
LGUN_random_Scaffold11664	821	822	-9.09091
LGUN_random_Scaffold11664	834	835	-8.97436
LGUN_random_Scaffold11683	1757	1758	-8.48485
LGUN_random_Scaffold1174	20318	20319	-4.7397
LGUN_random_Scaffold11781	2601	2602	-7.00587
LGUN_random_Scaffold1180	62967	62968	-4.80816
LGUN_random_Scaffold11892	10310	10311	-8.35291
LGUN_random_Scaffold11975	3109	3110	-10.1365
LGUN_random_Scaffold120	333381	333382	-4.9814
LGUN_random_Scaffold120	333382	333383	-6.98653
LGUN_random_Scaffold120	333398	333399	-4.98125
LGUN_random_Scaffold120	333399	333400	-6.93822
LGUN_random_Scaffold120	333402	333403	-4.90514
LGUN_random_Scaffold120	333403	333404	-6.98653
LGUN_random_Scaffold120	333406	333407	-6.16699
LGUN_random_Scaffold120	347844	347845	-23.0615
LGUN_random_Scaffold120	347881	347882	-16.6667
LGUN_random_Scaffold12183	2468	2469	-7.89478
LGUN_random_Scaffold12183	2469	2470	-19.9338
LGUN_random_Scaffold1223	58023	58024	-5.47948
LGUN_random_Scaffold1223	58080	58081	-5.98706
LGUN_random_Scaffold1223	58085	58086	-17.2066
LGUN_random_Scaffold12255	1160	1161	-5.46819
LGUN_random_Scaffold1228	98477	98478	-5.26316
LGUN_random_Scaffold12301	2707	2708	-5.47786
LGUN_random_Scaffold12381	4904	4905	-5.23935
LGUN_random_Scaffold1243	3313	3314	-9.07052
LGUN_random_Scaffold1257	6406	6407	-18.5735
LGUN_random_Scaffold126	66437	66438	-4.16192
LGUN_random_Scaffold126	382866	382867	-15.7827
LGUN_random_Scaffold1270	71904	71905	-4.29634
LGUN_random_Scaffold1272	151800	151801	-4.16667
LGUN_random_Scaffold1279	84907	84908	-5.48038
LGUN_random_Scaffold12914	1245	1246	-5.72039
LGUN_random_Scaffold12914	1260	1261	-5.64032
LGUN_random_Scaffold1294	50014	50015	-6.72709
LGUN_random_Scaffold1294	50030	50031	-5.16305
LGUN_random_Scaffold1294	72062	72063	-9.60419
LGUN_random_Scaffold1294	72087	72088	-14.2938
LGUN_random_Scaffold1294	72118	72119	-6.90036
LGUN_random_Scaffold1294	72136	72137	-4.37789
LGUN_random_Scaffold1294	72282	72283	-27.297
LGUN_random_Scaffold1294	72291	72292	-27.0569
LGUN_random_Scaffold131	245001	245002	-5.05188
LGUN_random_Scaffold131	414332	414333	-4.30712
LGUN_random_Scaffold131	414345	414346	-4.30712
LGUN_random_Scaffold131	414356	414357	-4.56182
LGUN_random_Scaffold1312	15641	15642	-6.4269
LGUN_random_Scaffold1317	53859	53860	-12.7451
LGUN_random_Scaffold1317	53875	53876	-12.7451
LGUN_random_Scaffold1317	53876	53877	-4.6209
LGUN_random_Scaffold132	298715	298716	-5.79346
LGUN_random_Scaffold132	298730	298731	-54.8931
LGUN_random_Scaffold1336	30519	30520	-4.7684
LGUN_random_Scaffold1336	30543	30544	-5.85108
LGUN_random_Scaffold1336	30575	30576	-4.59154
LGUN_random_Scaffold1348	3309	3310	-6.22686
LGUN_random_Scaffold1348	3310	3311	-6.988
LGUN_random_Scaffold13539	3855	3856	-6.11923
LGUN_random_Scaffold13539	3871	3872	-4.78909
LGUN_random_Scaffold1355	64186	64187	-10.1848
LGUN_random_Scaffold1359	4619	4620	-5.63453
LGUN_random_Scaffold1359	4672	4673	-12.1653
LGUN_random_Scaffold1359	4673	4674	-12.2031
LGUN_random_Scaffold136	12765	12766	-5.55556
LGUN_random_Scaffold136	262495	262496	-5.44518
LGUN_random_Scaffold136	262702	262703	-5.43981
LGUN_random_Scaffold1361	3475	3476	-13.8704
LGUN_random_Scaffold1361	3516	3517	-8.07648
LGUN_random_Scaffold1365	8385	8386	-5.38574
LGUN_random_Scaffold137	22701	22702	-8.05265
LGUN_random_Scaffold137	445707	445708	-16.6667
LGUN_random_Scaffold1378	37954	37955	-22.0789
LGUN_random_Scaffold13811	14858	14859	-10.1603
LGUN_random_Scaffold13861	9602	9603	-14.5595
LGUN_random_Scaffold13861	9609	9610	-6.16319
LGUN_random_Scaffold1393	117438	117439	-15.807
LGUN_random_Scaffold1393	117459	117460	-7.58457
LGUN_random_Scaffold1396	56317	56318	-4.21426
LGUN_random_Scaffold1397	36747	36748	-4.12829
LGUN_random_Scaffold1397	37689	37690	-14.4921
LGUN_random_Scaffold1397	37694	37695	-15.8945
LGUN_random_Scaffold1397	37701	37702	-14.372
LGUN_random_Scaffold1397	37705	37706	-15.8254
LGUN_random_Scaffold1397	62733	62734	-17.1148
LGUN_random_Scaffold1397	62734	62735	-5.85733
LGUN_random_Scaffold1397	62742	62743	-4.01595
LGUN_random_Scaffold1397	62754	62755	-4.92347
LGUN_random_Scaffold1397	62765	62766	-4.2892
LGUN_random_Scaffold1413	38095	38096	-7.49025
LGUN_random_Scaffold14159	2176	2177	-7.1696
LGUN_random_Scaffold14159	2191	2192	-5.26681
LGUN_random_Scaffold142	269762	269763	-5.29116
LGUN_random_Scaffold1425	64984	64985	-4.16667
LGUN_random_Scaffold1436	17822	17823	-5.31818
LGUN_random_Scaffold1443	40548	40549	-7.00044
LGUN_random_Scaffold1443	40549	40550	-4.88889
LGUN_random_Scaffold1444	2087	2088	-5.55556
LGUN_random_Scaffold1446	74873	74874	-7.63889
LGUN_random_Scaffold1449	9011	9012	-6.51211
LGUN_random_Scaffold1449	9014	9015	-14.3498
LGUN_random_Scaffold1449	9019	9020	-5.8467
LGUN_random_Scaffold145	43912	43913	-6.67355
LGUN_random_Scaffold145	43913	43914	-15.2768
LGUN_random_Scaffold145	43951	43952	-26.5107
LGUN_random_Scaffold145	43952	43953	-26.9401
LGUN_random_Scaffold14505	3073	3074	-4.96463
LGUN_random_Scaffold1451	1645	1646	-6.2336
LGUN_random_Scaffold1451	1650	1651	-6.50738
LGUN_random_Scaffold1454	47791	47792	-6.20155
LGUN_random_Scaffold1467	41132	41133	-7.37072
LGUN_random_Scaffold1472	6551	6552	-7.30079
LGUN_random_Scaffold1472	110841	110842	-6.81818
LGUN_random_Scaffold1472	152301	152302	-9.52381
LGUN_random_Scaffold1474	51688	51689	-17.4701
LGUN_random_Scaffold1483	10260	10261	-5.60176
LGUN_random_Scaffold1486	151160	151161	-9.42029
LGUN_random_Scaffold1486	151161	151162	-12.8998
LGUN_random_Scaffold1492	26746	26747	-11.7465
LGUN_random_Scaffold1492	26800	26801	-12.2351
LGUN_random_Scaffold1497	61116	61117	-6.49573
LGUN_random_Scaffold15	424068	424069	-4.57899
LGUN_random_Scaffold1505	20269	20270	-10.9914
LGUN_random_Scaffold1505	38741	38742	-10.6708
LGUN_random_Scaffold1511	112583	112584	-16.6667
LGUN_random_Scaffold1512	78951	78952	-28.0303
LGUN_random_Scaffold1512	78952	78953	-13.3455
LGUN_random_Scaffold1512	78955	78956	-28.0303
LGUN_random_Scaffold1512	78956	78957	-11.7364
LGUN_random_Scaffold1512	78958	78959	-25.7802
LGUN_random_Scaffold1512	78959	78960	-13.0578
LGUN_random_Scaffold1520	50636	50637	-7.53968
LGUN_random_Scaffold1525	54030	54031	-5.9567
LGUN_random_Scaffold153	205426	205427	-15.2007
LGUN_random_Scaffold1536	60178	60179	-4.6897
LGUN_random_Scaffold1537	69142	69143	-5.75472
LGUN_random_Scaffold15530	15406	15407	-16.5854
LGUN_random_Scaffold15561	378	379	-4.15843
LGUN_random_Scaffold1558	6860	6861	-4.61847
LGUN_random_Scaffold1558	6885	6886	-4.61847
LGUN_random_Scaffold1558	6889	6890	-4.61847
LGUN_random_Scaffold1558	6897	6898	-4.61847
LGUN_random_Scaffold156	316681	316682	-36.3342
LGUN_random_Scaffold1562	88153	88154	-6.73077
LGUN_random_Scaffold15662	128	129	-8.78088
LGUN_random_Scaffold15662	143	144	-5.67984
LGUN_random_Scaffold15694	33672	33673	-28.2743
LGUN_random_Scaffold15694	33679	33680	-27.7436
LGUN_random_Scaffold15694	33689	33690	-24.93
LGUN_random_Scaffold15694	33694	33695	-31.8147
LGUN_random_Scaffold15694	33697	33698	-26.7639
LGUN_random_Scaffold157	200296	200297	-4.66658
LGUN_random_Scaffold157	283348	283349	-5.76044
LGUN_random_Scaffold157	283361	283362	-7.44544
LGUN_random_Scaffold1578	66375	66376	-8.58586
LGUN_random_Scaffold15803	17691	17692	-4.3276
LGUN_random_Scaffold15803	17718	17719	-8.65324
LGUN_random_Scaffold15819	9615	9616	-9.796
LGUN_random_Scaffold16106	5599	5600	-8.27961
LGUN_random_Scaffold1620	1670	1671	-12.1982
LGUN_random_Scaffold163	121695	121696	-8.13725
LGUN_random_Scaffold1634	21412	21413	-15.2417
LGUN_random_Scaffold16367	2417	2418	-6.75676
LGUN_random_Scaffold16367	2419	2420	-6.69868
LGUN_random_Scaffold16367	2424	2425	-6.75676
LGUN_random_Scaffold16367	2426	2427	-4.69793
LGUN_random_Scaffold16367	2440	2441	-6.75676
LGUN_random_Scaffold1655	34138	34139	-7.83651
LGUN_random_Scaffold16569	3040	3041	-4.33614
LGUN_random_Scaffold16661	5897	5898	-16.871
LGUN_random_Scaffold16698	7477	7478	-9.63606
LGUN_random_Scaffold16698	7521	7522	-9.52686
LGUN_random_Scaffold16698	7523	7524	-7.22801
LGUN_random_Scaffold1672	55259	55260	-8.36762
LGUN_random_Scaffold1678	34672	34673	-5.50327
LGUN_random_Scaffold1680	46577	46578	-5.89495
LGUN_random_Scaffold16886	5101	5102	-19.9419
LGUN_random_Scaffold1689	65841	65842	-6.82563
LGUN_random_Scaffold1689	65927	65928	-6.11111
LGUN_random_Scaffold1704	3736	3737	-5.33224
LGUN_random_Scaffold174	268070	268071	-32.5884
LGUN_random_Scaffold1744	22828	22829	-4.51389
LGUN_random_Scaffold1752	83722	83723	-7.04323
LGUN_random_Scaffold1752	83745	83746	-10.5666
LGUN_random_Scaffold17570	2617	2618	-16.1111
LGUN_random_Scaffold177	211506	211507	-6.58915
LGUN_random_Scaffold1771	33335	33336	-43.9499
LGUN_random_Scaffold1771	33336	33337	-38.2032
LGUN_random_Scaffold1771	33363	33364	-32.272
LGUN_random_Scaffold1771	33364	33365	-30.3874
LGUN_random_Scaffold1771	33399	33400	-57.0727
LGUN_random_Scaffold1771	33400	33401	-34.3049
LGUN_random_Scaffold1774	723	724	-19.2728
LGUN_random_Scaffold1774	734	735	-24.1248
LGUN_random_Scaffold1774	787	788	-37.9215
LGUN_random_Scaffold1774	794	795	-29.8491
LGUN_random_Scaffold178	413589	413590	-5.56562
LGUN_random_Scaffold17850	58	59	-11.924
LGUN_random_Scaffold179	209598	209599	-9.02494
LGUN_random_Scaffold17923	3467	3468	-4.7097
LGUN_random_Scaffold1797	76626	76627	-5.51089
LGUN_random_Scaffold17976	3258	3259	-4.12272
LGUN_random_Scaffold1798	9974	9975	-12.6678
LGUN_random_Scaffold1798	9988	9989	-11.4265
LGUN_random_Scaffold1798	9998	9999	-14.5767
LGUN_random_Scaffold1807	87981	87982	-5.15088
LGUN_random_Scaffold1813	15849	15850	-5.30366
LGUN_random_Scaffold1813	15901	15902	-4.35759
LGUN_random_Scaffold1842	76633	76634	-10.5016
LGUN_random_Scaffold1842	76640	76641	-10.2175
LGUN_random_Scaffold1853	16147	16148	-5.26455
LGUN_random_Scaffold1862	4816	4817	-15.1869
LGUN_random_Scaffold1867	15309	15310	-11.233
LGUN_random_Scaffold1867	55438	55439	-12.5731
LGUN_random_Scaffold1867	63038	63039	-5.70175
LGUN_random_Scaffold1882	24008	24009	-13.0473
LGUN_random_Scaffold19	239647	239648	-4.2611
LGUN_random_Scaffold1904	19688	19689	-5.90034
LGUN_random_Scaffold1919	12099	12100	-7.76207
LGUN_random_Scaffold1919	43610	43611	-5.30017
LGUN_random_Scaffold1922	53401	53402	-7.8224
LGUN_random_Scaffold1922	53435	53436	-8.84249
LGUN_random_Scaffold1938	22172	22173	-4.84471
LGUN_random_Scaffold1943	28790	28791	-6.28019
LGUN_random_Scaffold1943	28815	28816	-8
LGUN_random_Scaffold1956	26945	26946	-9.55197
LGUN_random_Scaffold1956	27002	27003	-14.2857
LGUN_random_Scaffold1972	82927	82928	-8.33333
LGUN_random_Scaffold1984	18960	18961	-15.7038
LGUN_random_Scaffold1984	18997	18998	-17.3263
LGUN_random_Scaffold199	11954	11955	-4.46185
LGUN_random_Scaffold199	34228	34229	-5.48424
LGUN_random_Scaffold199	352817	352818	-52.7312
LGUN_random_Scaffold2	341620	341621	-14.5098
LGUN_random_Scaffold2	1226689	1226690	-5.31401
LGUN_random_Scaffold20	780739	780740	-8.16258
LGUN_random_Scaffold20	1222903	1222904	-7.07071
LGUN_random_Scaffold2001	44707	44708	-4.18046
LGUN_random_Scaffold2021	46258	46259	-6.2963
LGUN_random_Scaffold2027	33857	33858	-5.71853
LGUN_random_Scaffold2032	75639	75640	-5.08475
LGUN_random_Scaffold2045	24606	24607	-16.6667
LGUN_random_Scaffold2048	49748	49749	-4.48572
LGUN_random_Scaffold2048	49779	49780	-4.55525
LGUN_random_Scaffold207	340085	340086	-19.2945
LGUN_random_Scaffold2091	40787	40788	-8.15885
LGUN_random_Scaffold21	115943	115944	-20.2496
LGUN_random_Scaffold21	116003	116004	-14.5829
LGUN_random_Scaffold21	602599	602600	-7.78114
LGUN_random_Scaffold21	602644	602645	-7.45284
LGUN_random_Scaffold21	602661	602662	-14.1103
LGUN_random_Scaffold2108	2057	2058	-4.24165
LGUN_random_Scaffold2108	2083	2084	-5.32898
LGUN_random_Scaffold211	229537	229538	-10.8264
LGUN_random_Scaffold2120	22095	22096	-7.75194
LGUN_random_Scaffold2120	36589	36590	-6.22358
LGUN_random_Scaffold2138	2166	2167	-10.9325
LGUN_random_Scaffold2205	7473	7474	-6.52852
LGUN_random_Scaffold2210	39465	39466	-15.7653
LGUN_random_Scaffold2213	45446	45447	-4.63481
LGUN_random_Scaffold2213	45482	45483	-4.3017
LGUN_random_Scaffold2216	8061	8062	-5.48533
LGUN_random_Scaffold2223	21242	21243	-7.89106
LGUN_random_Scaffold2246	765	766	-4.97532
LGUN_random_Scaffold2246	36565	36566	-4.7534
LGUN_random_Scaffold226	74806	74807	-8.56843
LGUN_random_Scaffold226	74830	74831	-5
LGUN_random_Scaffold226	74878	74879	-4.7619
LGUN_random_Scaffold226	114611	114612	-5.67357
LGUN_random_Scaffold226	114676	114677	-4.11619
LGUN_random_Scaffold226	147987	147988	-4.28366
LGUN_random_Scaffold226	167999	168000	-4.8772
LGUN_random_Scaffold2278	33333	33334	-8.05556
LGUN_random_Scaffold2278	33345	33346	-8.05556
LGUN_random_Scaffold2279	36529	36530	-9.79976
LGUN_random_Scaffold2302	25237	25238	-4.1486
LGUN_random_Scaffold2327	8815	8816	-6.10658
LGUN_random_Scaffold233	296851	296852	-6.34058
LGUN_random_Scaffold2336	48320	48321	-8.91473
LGUN_random_Scaffold2336	48335	48336	-8.91473
LGUN_random_Scaffold2357	55270	55271	-7.05836
LGUN_random_Scaffold2357	55286	55287	-7.35056
LGUN_random_Scaffold238	73573	73574	-4.88046
LGUN_random_Scaffold2440	75	76	-4.78244
LGUN_random_Scaffold245	19466	19467	-6.72298
LGUN_random_Scaffold245	194333	194334	-24.0196
LGUN_random_Scaffold245	194364	194365	-15.6863
LGUN_random_Scaffold2457	34381	34382	-4.43212
LGUN_random_Scaffold2457	34392	34393	-6.14494
LGUN_random_Scaffold2460	48930	48931	-5.27936
LGUN_random_Scaffold2469	101	102	-4.42847
LGUN_random_Scaffold2469	150	151	-5.14794
LGUN_random_Scaffold2480	34548	34549	-11.3112
LGUN_random_Scaffold2481	11599	11600	-11.8856
LGUN_random_Scaffold249	72143	72144	-7.78966
LGUN_random_Scaffold25	402790	402791	-6.71296
LGUN_random_Scaffold2501	42082	42083	-4.3379
LGUN_random_Scaffold251	28897	28898	-4.28916
LGUN_random_Scaffold2515	40952	40953	-6.55232
LGUN_random_Scaffold2515	40986	40987	-7.43737
LGUN_random_Scaffold252	25885	25886	-7.63337
LGUN_random_Scaffold255	102528	102529	-5
LGUN_random_Scaffold255	169368	169369	-9.69654
LGUN_random_Scaffold255	252196	252197	-10.5099
LGUN_random_Scaffold255	305461	305462	-5.59829
LGUN_random_Scaffold2573	10129	10130	-7.6698
LGUN_random_Scaffold2573	10131	10132	-9.36013
LGUN_random_Scaffold2573	10134	10135	-9.21286
LGUN_random_Scaffold2573	10138	10139	-8.19991
LGUN_random_Scaffold2573	10141	10142	-8.20969
LGUN_random_Scaffold2578	20645	20646	-14.3783
LGUN_random_Scaffold2591	40695	40696	-14.815
LGUN_random_Scaffold2591	40720	40721	-16.4566
LGUN_random_Scaffold2594	5627	5628	-6.34921
LGUN_random_Scaffold2594	68196	68197	-10.1177
LGUN_random_Scaffold2639	39848	39849	-4.41767
LGUN_random_Scaffold2661	24982	24983	-6.08936
LGUN_random_Scaffold2661	24985	24986	-6.48355
LGUN_random_Scaffold2661	25016	25017	-6.40382
LGUN_random_Scaffold2661	25017	25018	-6.1937
LGUN_random_Scaffold269	322300	322301	-7.13938
LGUN_random_Scaffold2695	7609	7610	-5.45757
LGUN_random_Scaffold2714	21590	21591	-15.3171
LGUN_random_Scaffold2728	36557	36558	-4.72667
LGUN_random_Scaffold2749	14736	14737	-19.7938
LGUN_random_Scaffold2768	28299	28300	-11.1869
LGUN_random_Scaffold2768	28332	28333	-11.5791
LGUN_random_Scaffold2768	28335	28336	-15.2624
LGUN_random_Scaffold277	25854	25855	-14.0404
LGUN_random_Scaffold277	307516	307517	-8.07467
LGUN_random_Scaffold2774	55840	55841	-7.89893
LGUN_random_Scaffold2795	45493	45494	-16.6667
LGUN_random_Scaffold2795	45495	45496	-16.6667
LGUN_random_Scaffold2795	45522	45523	-16.8317
LGUN_random_Scaffold2795	45532	45533	-16.0885
LGUN_random_Scaffold28	174467	174468	-11.9129
LGUN_random_Scaffold28	192642	192643	-5.27249
LGUN_random_Scaffold28	633726	633727	-28.4212
LGUN_random_Scaffold28	633740	633741	-16.7031
LGUN_random_Scaffold2815	36216	36217	-5.88235
LGUN_random_Scaffold2815	36234	36235	-5.88235
LGUN_random_Scaffold2815	36243	36244	-5.71429
LGUN_random_Scaffold283	97267	97268	-7.14286
LGUN_random_Scaffold283	144005	144006	-11.3134
LGUN_random_Scaffold283	144007	144008	-10.5859
LGUN_random_Scaffold283	144008	144009	-5.55556
LGUN_random_Scaffold283	144016	144017	-8.9107
LGUN_random_Scaffold283	144017	144018	-5.3288
LGUN_random_Scaffold283	244776	244777	-6.96517
LGUN_random_Scaffold2830	24256	24257	-10.3448
LGUN_random_Scaffold2830	24267	24268	-8.53323
LGUN_random_Scaffold2830	24273	24274	-10.3448
LGUN_random_Scaffold2845	28935	28936	-16.4141
LGUN_random_Scaffold2846	9414	9415	-4.22886
LGUN_random_Scaffold2856	47281	47282	-4.85348
LGUN_random_Scaffold2868	14277	14278	-5.29859
LGUN_random_Scaffold2872	20734	20735	-6.14091
LGUN_random_Scaffold2872	20768	20769	-10.032
LGUN_random_Scaffold288	283440	283441	-6.34921
LGUN_random_Scaffold2885	44310	44311	-15.3818
LGUN_random_Scaffold2885	44328	44329	-4.16667
LGUN_random_Scaffold29	13352	13353	-6.40714
LGUN_random_Scaffold29	13375	13376	-6.80272
LGUN_random_Scaffold29	13381	13382	-6.49047
LGUN_random_Scaffold29	260452	260453	-6.93491
LGUN_random_Scaffold2910	11715	11716	-4.90196
LGUN_random_Scaffold2918	14000	14001	-12.963
LGUN_random_Scaffold2948	40219	40220	-16.4384
LGUN_random_Scaffold295	249350	249351	-5.61699
LGUN_random_Scaffold296	128225	128226	-7.84537
LGUN_random_Scaffold298	110572	110573	-6.28014
LGUN_random_Scaffold2981	11230	11231	-5.76923
LGUN_random_Scaffold2984	5886	5887	-16.3889
LGUN_random_Scaffold2984	5889	5890	-14.9353
LGUN_random_Scaffold2984	5897	5898	-16.6268
LGUN_random_Scaffold2984	5909	5910	-16.627
LGUN_random_Scaffold2984	16190	16191	-4.35897
LGUN_random_Scaffold30	227842	227843	-8.76049
LGUN_random_Scaffold3006	6523	6524	-7.52947
LGUN_random_Scaffold3006	6572	6573	-7.52886
LGUN_random_Scaffold3007	16506	16507	-4.91586
LGUN_random_Scaffold3014	30525	30526	-15.5123
LGUN_random_Scaffold3014	30528	30529	-6.15732
LGUN_random_Scaffold3014	30550	30551	-7.57576
LGUN_random_Scaffold3014	30555	30556	-7.57576
LGUN_random_Scaffold306	73819	73820	-16.6667
LGUN_random_Scaffold306	73820	73821	-13.586
LGUN_random_Scaffold306	336910	336911	-6.20599
LGUN_random_Scaffold306	336939	336940	-6.84379
LGUN_random_Scaffold3069	25361	25362	-4.19892
LGUN_random_Scaffold3069	25398	25399	-5.61224
LGUN_random_Scaffold307	137497	137498	-16.6667
LGUN_random_Scaffold3073	16282	16283	-10.8844
LGUN_random_Scaffold31	92747	92748	-8.96809
LGUN_random_Scaffold31	306076	306077	-23.3487
LGUN_random_Scaffold315	113734	113735	-4.03509
LGUN_random_Scaffold3159	25419	25420	-19.697
LGUN_random_Scaffold3182	16801	16802	-6.15428
LGUN_random_Scaffold319	448202	448203	-5.33085
LGUN_random_Scaffold3205	5420	5421	-47.6998
LGUN_random_Scaffold3205	5429	5430	-47.6217
LGUN_random_Scaffold3260	483	484	-10.1651
LGUN_random_Scaffold3309	7389	7390	-7.41638
LGUN_random_Scaffold3309	7414	7415	-8.04728
LGUN_random_Scaffold331	67695	67696	-4.2079
LGUN_random_Scaffold331	67738	67739	-9.95176
LGUN_random_Scaffold331	67747	67748	-8.6515
LGUN_random_Scaffold331	243072	243073	-4.57711
LGUN_random_Scaffold3356	5048	5049	-4.00844
LGUN_random_Scaffold337	17371	17372	-4.04444
LGUN_random_Scaffold337	82543	82544	-5.8642
LGUN_random_Scaffold342	151593	151594	-7.96471
LGUN_random_Scaffold342	201495	201496	-8.35237
LGUN_random_Scaffold342	201496	201497	-5.39953
LGUN_random_Scaffold3488	35887	35888	-4.37679
LGUN_random_Scaffold3500	25053	25054	-13.2537
LGUN_random_Scaffold3501	44702	44703	-10.9118
LGUN_random_Scaffold3511	20171	20172	-8.20513
LGUN_random_Scaffold3511	20197	20198	-15.942
LGUN_random_Scaffold352	91573	91574	-20.9596
LGUN_random_Scaffold352	91599	91600	-20.9596
LGUN_random_Scaffold352	198197	198198	-26.2316
LGUN_random_Scaffold3520	44780	44781	-16.3934
LGUN_random_Scaffold3525	1987	1988	-11.3553
LGUN_random_Scaffold3525	1988	1989	-13.2837
LGUN_random_Scaffold3525	1989	1990	-4.54754
LGUN_random_Scaffold3525	2000	2001	-13.3333
LGUN_random_Scaffold3525	2001	2002	-4.89418
LGUN_random_Scaffold3525	2012	2013	-19.8548
LGUN_random_Scaffold3525	2013	2014	-4.7619
LGUN_random_Scaffold3528	60169	60170	-5.30583
LGUN_random_Scaffold3539	22666	22667	-4.14611
LGUN_random_Scaffold3561	3160	3161	-5.05051
LGUN_random_Scaffold3561	3166	3167	-5.05051
LGUN_random_Scaffold3575	15287	15288	-10.8898
LGUN_random_Scaffold3576	15374	15375	-7.03125
LGUN_random_Scaffold3623	6301	6302	-4.30108
LGUN_random_Scaffold3623	16375	16376	-12.2727
LGUN_random_Scaffold363	122582	122583	-9.36157
LGUN_random_Scaffold365	26756	26757	-4.38228
LGUN_random_Scaffold366	17390	17391	-15.4122
LGUN_random_Scaffold373	244505	244506	-5.55556
LGUN_random_Scaffold373	244506	244507	-8.88889
LGUN_random_Scaffold3764	5987	5988	-5.24975
LGUN_random_Scaffold3764	6033	6034	-4.71033
LGUN_random_Scaffold3768	33081	33082	-5.69849
LGUN_random_Scaffold3768	33083	33084	-4.72215
LGUN_random_Scaffold3768	33086	33087	-4.3715
LGUN_random_Scaffold3768	33090	33091	-5.59866
LGUN_random_Scaffold3775	14835	14836	-12.0853
LGUN_random_Scaffold379	91145	91146	-4.2735
LGUN_random_Scaffold38	18979	18980	-4.48492
LGUN_random_Scaffold38	18991	18992	-5.65048
LGUN_random_Scaffold38	50779	50780	-7.14286
LGUN_random_Scaffold38	50783	50784	-5.7475
LGUN_random_Scaffold38	448327	448328	-7.30508
LGUN_random_Scaffold38	448335	448336	-5.2964
LGUN_random_Scaffold38	448348	448349	-7.48584
LGUN_random_Scaffold38	853122	853123	-5.26316
LGUN_random_Scaffold3811	9068	9069	-4.16667
LGUN_random_Scaffold3821	14296	14297	-5.00263
LGUN_random_Scaffold385	21394	21395	-5.34516
LGUN_random_Scaffold3871	20393	20394	-21.5915
LGUN_random_Scaffold3909	19008	19009	-53.7026
LGUN_random_Scaffold3919	19825	19826	-4.00673
LGUN_random_Scaffold393	58970	58971	-4.08805
LGUN_random_Scaffold3935	17504	17505	-7.7998
LGUN_random_Scaffold3935	17509	17510	-6.59985
LGUN_random_Scaffold3935	17515	17516	-11.8798
LGUN_random_Scaffold3939	8048	8049	-14.4844
LGUN_random_Scaffold3939	8073	8074	-18.6328
LGUN_random_Scaffold3939	8105	8106	-12.7793
LGUN_random_Scaffold3939	8110	8111	-5.45019
LGUN_random_Scaffold395	279048	279049	-7.7903
LGUN_random_Scaffold3953	23809	23810	-10.101
LGUN_random_Scaffold3968	2565	2566	-11.828
LGUN_random_Scaffold3984	27059	27060	-5.66343
LGUN_random_Scaffold3984	27101	27102	-4.63073
LGUN_random_Scaffold3995	4000	4001	-11.7538
LGUN_random_Scaffold3995	4039	4040	-6.934
LGUN_random_Scaffold4007	12995	12996	-6.93601
LGUN_random_Scaffold404	197450	197451	-25.6736
LGUN_random_Scaffold404	197512	197513	-6.00407
LGUN_random_Scaffold405	52234	52235	-7.65337
LGUN_random_Scaffold4068	5962	5963	-9.72222
LGUN_random_Scaffold4068	5983	5984	-9.64542
LGUN_random_Scaffold4093	20887	20888	-6.91527
LGUN_random_Scaffold410	161171	161172	-12.1628
LGUN_random_Scaffold410	161175	161176	-14.4536
LGUN_random_Scaffold412	80851	80852	-7.78777
LGUN_random_Scaffold414	59506	59507	-16.7955
LGUN_random_Scaffold414	249388	249389	-8.78495
LGUN_random_Scaffold4143	24784	24785	-7.54839
LGUN_random_Scaffold4158	23959	23960	-4.44444
LGUN_random_Scaffold4243	33642	33643	-17.3176
LGUN_random_Scaffold4243	33675	33676	-19.8001
LGUN_random_Scaffold4243	33732	33733	-9.15581
LGUN_random_Scaffold427	15679	15680	-14.97
LGUN_random_Scaffold427	15694	15695	-5.24779
LGUN_random_Scaffold427	15728	15729	-5.24779
LGUN_random_Scaffold427	15740	15741	-5.24779
LGUN_random_Scaffold427	15750	15751	-5.35657
LGUN_random_Scaffold427	145707	145708	-5.4867
LGUN_random_Scaffold43	37558	37559	-7.47325
LGUN_random_Scaffold43	160447	160448	-28.8627
LGUN_random_Scaffold4341	3538	3539	-7.31707
LGUN_random_Scaffold4359	5175	5176	-16.5948
LGUN_random_Scaffold4361	15662	15663	-4.16667
LGUN_random_Scaffold4368	11286	11287	-5.39216
LGUN_random_Scaffold4368	11310	11311	-7.56232
LGUN_random_Scaffold4368	11337	11338	-14.2499
LGUN_random_Scaffold4453	27798	27799	-10.7542
LGUN_random_Scaffold4453	27858	27859	-28.54
LGUN_random_Scaffold4522	4949	4950	-4.56357
LGUN_random_Scaffold4567	23447	23448	-4.39229
LGUN_random_Scaffold4578	27217	27218	-8.97381
LGUN_random_Scaffold459	178286	178287	-13.5311
LGUN_random_Scaffold4625	10489	10490	-4.52259
LGUN_random_Scaffold4627	5850	5851	-4.13437
LGUN_random_Scaffold4643	14426	14427	-6.36352
LGUN_random_Scaffold4692	16181	16182	-4.46274
LGUN_random_Scaffold4692	16213	16214	-8.20679
LGUN_random_Scaffold4692	16218	16219	-10.2275
LGUN_random_Scaffold4692	16229	16230	-15.5422
LGUN_random_Scaffold4692	16231	16232	-13.6875
LGUN_random_Scaffold4692	16236	16237	-17.4699
LGUN_random_Scaffold4692	16244	16245	-20.4113
LGUN_random_Scaffold4692	16247	16248	-15.5119
LGUN_random_Scaffold4692	16250	16251	-17.1549
LGUN_random_Scaffold47	387063	387064	-14.2132
LGUN_random_Scaffold47	568287	568288	-4.32629
LGUN_random_Scaffold4729	22815	22816	-5.41748
LGUN_random_Scaffold4730	19231	19232	-4.16667
LGUN_random_Scaffold4740	22551	22552	-6.05874
LGUN_random_Scaffold4756	3260	3261	-9.54861
LGUN_random_Scaffold4769	3523	3524	-9.13978
LGUN_random_Scaffold4769	3524	3525	-6.59055
LGUN_random_Scaffold48	748941	748942	-6.02564
LGUN_random_Scaffold48	748976	748977	-4.2855
LGUN_random_Scaffold4805	36520	36521	-10.8197
LGUN_random_Scaffold483	154313	154314	-15.1035
LGUN_random_Scaffold4834	3934	3935	-8.54445
LGUN_random_Scaffold4840	23432	23433	-10.1846
LGUN_random_Scaffold4840	23484	23485	-4.87837
LGUN_random_Scaffold4887	24715	24716	-8.15603
LGUN_random_Scaffold4926	29273	29274	-5.55556
LGUN_random_Scaffold493	73110	73111	-13.5417
LGUN_random_Scaffold494	21050	21051	-5.70166
LGUN_random_Scaffold494	21052	21053	-10.616
LGUN_random_Scaffold494	21060	21061	-4.82575
LGUN_random_Scaffold494	21083	21084	-4.97193
LGUN_random_Scaffold494	21107	21108	-16.6667
LGUN_random_Scaffold4944	387	388	-15.7658
LGUN_random_Scaffold4957	5285	5286	-4.7885
LGUN_random_Scaffold4969	8764	8765	-27.7061
LGUN_random_Scaffold4978	10961	10962	-14.3502
LGUN_random_Scaffold4997	28877	28878	-4.47901
LGUN_random_Scaffold5001	1018	1019	-11.6667
LGUN_random_Scaffold5005	13827	13828	-18.0092
LGUN_random_Scaffold501	7186	7187	-4.11926
LGUN_random_Scaffold505	115867	115868	-4.03312
LGUN_random_Scaffold5085	1402	1403	-5
LGUN_random_Scaffold51	253411	253412	-15.5556
LGUN_random_Scaffold519	133634	133635	-7.39142
LGUN_random_Scaffold526	214308	214309	-7.76194
LGUN_random_Scaffold527	61633	61634	-12.9838
LGUN_random_Scaffold528	74419	74420	-6.01852
LGUN_random_Scaffold5288	14443	14444	-5.55556
LGUN_random_Scaffold5294	17510	17511	-4.91609
LGUN_random_Scaffold53	176628	176629	-7.14286
LGUN_random_Scaffold531	92414	92415	-5.85343
LGUN_random_Scaffold531	92435	92436	-8.83364
LGUN_random_Scaffold531	92455	92456	-5.05255
LGUN_random_Scaffold5312	3270	3271	-10.0754
LGUN_random_Scaffold532355	4992	4993	-4.6875
LGUN_random_Scaffold532355	5028	5029	-4.6875
LGUN_random_Scaffold533	46469	46470	-4.16667
LGUN_random_Scaffold533	46526	46527	-9.90338
LGUN_random_Scaffold533314	799	800	-8.2298
LGUN_random_Scaffold535295	7261	7262	-13.0712
LGUN_random_Scaffold539187	6754	6755	-26.6836
LGUN_random_Scaffold539187	6759	6760	-20.8151
LGUN_random_Scaffold5405	12116	12117	-15.1515
LGUN_random_Scaffold540549	2281	2282	-15.7551
LGUN_random_Scaffold5408	1026	1027	-12.6667
LGUN_random_Scaffold544793	5887	5888	-9.46011
LGUN_random_Scaffold544793	5900	5901	-5.7971
LGUN_random_Scaffold544793	5908	5909	-5.7971
LGUN_random_Scaffold546646	4026	4027	-10.2331
LGUN_random_Scaffold546646	4037	4038	-8.73343
LGUN_random_Scaffold547138	5753	5754	-6.23306
LGUN_random_Scaffold5492	13275	13276	-4.96783
LGUN_random_Scaffold55	30321	30322	-4.47463
LGUN_random_Scaffold550333	3351	3352	-7.43274
LGUN_random_Scaffold551	256308	256309	-12.0833
LGUN_random_Scaffold5523	15657	15658	-5.12082
LGUN_random_Scaffold5523	15661	15662	-5.10442
LGUN_random_Scaffold5523	15672	15673	-4.39872
LGUN_random_Scaffold5523	15673	15674	-7.42125
LGUN_random_Scaffold552616	246	247	-15.9875
LGUN_random_Scaffold5527	8853	8854	-16.2903
LGUN_random_Scaffold5549	11832	11833	-4.7433
LGUN_random_Scaffold555511	6873	6874	-6.05048
LGUN_random_Scaffold557	103188	103189	-5.20833
LGUN_random_Scaffold5579	4362	4363	-16.0714
LGUN_random_Scaffold560115	1982	1983	-13.2823
LGUN_random_Scaffold561	59879	59880	-13.75
LGUN_random_Scaffold561710	1936	1937	-11.5581
LGUN_random_Scaffold561822	4287	4288	-6.94444
LGUN_random_Scaffold562235	8094	8095	-4.35435
LGUN_random_Scaffold5637	2538	2539	-4.62963
LGUN_random_Scaffold566	166236	166237	-4.5977
LGUN_random_Scaffold569	56766	56767	-14.0218
LGUN_random_Scaffold5693	33574	33575	-7.22222
LGUN_random_Scaffold57	415314	415315	-21.7152
LGUN_random_Scaffold575	7741	7742	-12.3672
LGUN_random_Scaffold584	145035	145036	-7.34127
LGUN_random_Scaffold5965	19008	19009	-16.9399
LGUN_random_Scaffold599	105348	105349	-15.9355
LGUN_random_Scaffold599	105349	105350	-17.2925
LGUN_random_Scaffold6	690494	690495	-5.23164
LGUN_random_Scaffold6	690495	690496	-4.69256
LGUN_random_Scaffold6	784228	784229	-15.8267
LGUN_random_Scaffold6	784229	784230	-4.72173
LGUN_random_Scaffold6	784239	784240	-16.1167
LGUN_random_Scaffold60	302330	302331	-10.5212
LGUN_random_Scaffold60	528712	528713	-4.7758
LGUN_random_Scaffold602	101926	101927	-5.59827
LGUN_random_Scaffold602	149689	149690	-6.26653
LGUN_random_Scaffold6041	4165	4166	-6.30631
LGUN_random_Scaffold6041	4241	4242	-4.16667
LGUN_random_Scaffold6044	45576	45577	-12.8289
LGUN_random_Scaffold6044	45603	45604	-12.8289
LGUN_random_Scaffold6051	4111	4112	-5.10276
LGUN_random_Scaffold6098	26372	26373	-12.0524
LGUN_random_Scaffold61	274711	274712	-4.12003
LGUN_random_Scaffold6180	17394	17395	-6.32657
LGUN_random_Scaffold6183	1275	1276	-6.14217
LGUN_random_Scaffold621	91048	91049	-20.0598
LGUN_random_Scaffold621	91052	91053	-11.8604
LGUN_random_Scaffold621	91242	91243	-9.706
LGUN_random_Scaffold621	198205	198206	-9.80917
LGUN_random_Scaffold621	198211	198212	-9.80785
LGUN_random_Scaffold622	119541	119542	-8.35901
LGUN_random_Scaffold624	49505	49506	-16.6667
LGUN_random_Scaffold624	49524	49525	-28.2051
LGUN_random_Scaffold6243	34818	34819	-4.02299
LGUN_random_Scaffold625	105931	105932	-18.5137
LGUN_random_Scaffold6301	18914	18915	-22.2375
LGUN_random_Scaffold636	140529	140530	-16.6667
LGUN_random_Scaffold636	140553	140554	-12.7451
LGUN_random_Scaffold6360	15935	15936	-5.76923
LGUN_random_Scaffold6377	26388	26389	-4.12772
LGUN_random_Scaffold639	106273	106274	-4.09466
LGUN_random_Scaffold639	106348	106349	-11.717
LGUN_random_Scaffold642	177063	177064	-7.77116
LGUN_random_Scaffold642	177126	177127	-9.94624
LGUN_random_Scaffold6461	6012	6013	-6.66576
LGUN_random_Scaffold654	17897	17898	-8.75706
LGUN_random_Scaffold656	153512	153513	-8.94878
LGUN_random_Scaffold661	117885	117886	-8.10811
LGUN_random_Scaffold6630	4777	4778	-10.8431
LGUN_random_Scaffold6687	1343	1344	-8.10185
LGUN_random_Scaffold6687	1344	1345	-8.44749
LGUN_random_Scaffold6687	1429	1430	-5.98957
LGUN_random_Scaffold669	93304	93305	-7.01754
LGUN_random_Scaffold6695	12120	12121	-7.27969
LGUN_random_Scaffold6697	4959	4960	-5.35259
LGUN_random_Scaffold6697	4960	4961	-4.38989
LGUN_random_Scaffold6697	5002	5003	-10.7564
LGUN_random_Scaffold6718	13184	13185	-13.089
LGUN_random_Scaffold6757	16411	16412	-5.55556
LGUN_random_Scaffold6758	35113	35114	-19.8539
LGUN_random_Scaffold6758	35128	35129	-4.12131
LGUN_random_Scaffold6762	14920	14921	-6.12509
LGUN_random_Scaffold677	62663	62664	-6.63026
LGUN_random_Scaffold677	62664	62665	-5.47888
LGUN_random_Scaffold6791	19518	19519	-11.8056
LGUN_random_Scaffold6791	19519	19520	-30.8677
LGUN_random_Scaffold6791	19526	19527	-12.369
LGUN_random_Scaffold6791	19527	19528	-29.2861
LGUN_random_Scaffold682	96921	96922	-14.3301
LGUN_random_Scaffold6822	48427	48428	-9.1954
LGUN_random_Scaffold6829	1092	1093	-9.13978
LGUN_random_Scaffold69	480683	480684	-5.08732
LGUN_random_Scaffold69	480694	480695	-11.351
LGUN_random_Scaffold69	480715	480716	-6.35008
LGUN_random_Scaffold69	480729	480730	-8.22885
LGUN_random_Scaffold69	500637	500638	-6.35227
LGUN_random_Scaffold69	500666	500667	-28.0606
LGUN_random_Scaffold695	121479	121480	-5.04869
LGUN_random_Scaffold6967	6242	6243	-19.0409
LGUN_random_Scaffold6967	6272	6273	-15.4147
LGUN_random_Scaffold6987	1584	1585	-4.94513
LGUN_random_Scaffold6987	1593	1594	-4.87805
LGUN_random_Scaffold6987	1596	1597	-5.03876
LGUN_random_Scaffold6987	1636	1637	-4.92424
LGUN_random_Scaffold700	30124	30125	-4.30108
LGUN_random_Scaffold700	30160	30161	-4.49275
LGUN_random_Scaffold7000	17941	17942	-6.77966
LGUN_random_Scaffold7003	6804	6805	-8.94737
LGUN_random_Scaffold7012	15485	15486	-9.86694
LGUN_random_Scaffold7012	15486	15487	-16.7229
LGUN_random_Scaffold7012	15540	15541	-22.2041
LGUN_random_Scaffold7012	15541	15542	-30.0643
LGUN_random_Scaffold7016	8503	8504	-39.8979
LGUN_random_Scaffold7016	8514	8515	-34.1632
LGUN_random_Scaffold7016	8553	8554	-36.2856
LGUN_random_Scaffold7016	8567	8568	-18.425
LGUN_random_Scaffold7016	8574	8575	-24.7097
LGUN_random_Scaffold7038	4019	4020	-4.86111
LGUN_random_Scaffold7056	5395	5396	-18.9671
LGUN_random_Scaffold706	6707	6708	-16.6667
LGUN_random_Scaffold706	6708	6709	-10.4497
LGUN_random_Scaffold706	6726	6727	-16.6667
LGUN_random_Scaffold706	6727	6728	-10.4497
LGUN_random_Scaffold7063	1012	1013	-6.60956
LGUN_random_Scaffold707	132887	132888	-8.4563
LGUN_random_Scaffold7071	11482	11483	-5.95759
LGUN_random_Scaffold7117	11570	11571	-4.44444
LGUN_random_Scaffold715	70067	70068	-6.77507
LGUN_random_Scaffold715	70088	70089	-9.01888
LGUN_random_Scaffold716	140969	140970	-4.23582
LGUN_random_Scaffold718	51855	51856	-4.06185
LGUN_random_Scaffold718	51883	51884	-4.07694
LGUN_random_Scaffold7190	117	118	-22.4868
LGUN_random_Scaffold7190	122	123	-15.5653
LGUN_random_Scaffold720	3862	3863	-9.35897
LGUN_random_Scaffold723	20734	20735	-6.06061
LGUN_random_Scaffold723	20745	20746	-6.20155
LGUN_random_Scaffold724	32845	32846	-14.0456
LGUN_random_Scaffold728	67468	67469	-4.29072
LGUN_random_Scaffold73	99218	99219	-11.8125
LGUN_random_Scaffold7316	4778	4779	-9.69536
LGUN_random_Scaffold7344	4469	4470	-5.15549
LGUN_random_Scaffold7398	3970	3971	-4.77583
LGUN_random_Scaffold7398	3986	3987	-9.87736
LGUN_random_Scaffold7418	339	340	-4.94251
LGUN_random_Scaffold75	312372	312373	-5.61188
LGUN_random_Scaffold7504	788	789	-12.4399
LGUN_random_Scaffold7536	6015	6016	-11.2613
LGUN_random_Scaffold7536	6038	6039	-18.2788
LGUN_random_Scaffold757	196705	196706	-16.6667
LGUN_random_Scaffold7594	23005	23006	-9.16667
LGUN_random_Scaffold7594	23012	23013	-11.0109
LGUN_random_Scaffold762	49678	49679	-10.2041
LGUN_random_Scaffold7631	8764	8765	-10.1852
LGUN_random_Scaffold7636	11225	11226	-6.61765
LGUN_random_Scaffold7683	13401	13402	-8.61274
LGUN_random_Scaffold7683	13433	13434	-6.04522
LGUN_random_Scaffold7683	13438	13439	-9.5017
LGUN_random_Scaffold7683	13456	13457	-6.31375
LGUN_random_Scaffold7683	13464	13465	-6.25377
LGUN_random_Scaffold7683	13467	13468	-6.54181
LGUN_random_Scaffold7683	13470	13471	-6.23435
LGUN_random_Scaffold7707	21917	21918	-4.40821
LGUN_random_Scaffold7718	14561	14562	-5.55556
LGUN_random_Scaffold778	168616	168617	-14.6667
LGUN_random_Scaffold778	168645	168646	-12.5586
LGUN_random_Scaffold778	168659	168660	-14.4898
LGUN_random_Scaffold778	168687	168688	-9.94208
LGUN_random_Scaffold781	18861	18862	-5.6668
LGUN_random_Scaffold781	18875	18876	-5.46516
LGUN_random_Scaffold781	18882	18883	-10.4563
LGUN_random_Scaffold781	18909	18910	-16.7489
LGUN_random_Scaffold7862	18072	18073	-13.1707
LGUN_random_Scaffold7878	13382	13383	-8.77193
LGUN_random_Scaffold7885	6364	6365	-4.34254
LGUN_random_Scaffold789	188183	188184	-17.0482
LGUN_random_Scaffold789	188195	188196	-16.2777
LGUN_random_Scaffold791	99099	99100	-7.59876
LGUN_random_Scaffold798	6387	6388	-4.41176
LGUN_random_Scaffold798	21011	21012	-7.27396
LGUN_random_Scaffold798	21045	21046	-4.22376
LGUN_random_Scaffold799	25800	25801	-5.8522
LGUN_random_Scaffold799	25808	25809	-4.86116
LGUN_random_Scaffold81	78933	78934	-5.93068
LGUN_random_Scaffold81	78936	78937	-5.32824
LGUN_random_Scaffold81	78938	78939	-4.8566
LGUN_random_Scaffold81	168254	168255	-30.7757
LGUN_random_Scaffold81	168255	168256	-25.9062
LGUN_random_Scaffold81	342560	342561	-11.4828
LGUN_random_Scaffold8130	4863	4864	-6.88256
LGUN_random_Scaffold8130	4888	4889	-6.35776
LGUN_random_Scaffold8134	9547	9548	-7.62289
LGUN_random_Scaffold8144	19293	19294	-5.81814
LGUN_random_Scaffold817	62714	62715	-4.64744
LGUN_random_Scaffold82	8936	8937	-4.26428
LGUN_random_Scaffold82	8976	8977	-18.8379
LGUN_random_Scaffold8379	907	908	-17.5947
LGUN_random_Scaffold8386	26119	26120	-15.8643
LGUN_random_Scaffold84	638142	638143	-8.13493
LGUN_random_Scaffold8454	10021	10022	-5.00766
LGUN_random_Scaffold849	137383	137384	-6.6352
LGUN_random_Scaffold8512	7298	7299	-21.1245
LGUN_random_Scaffold8594	998	999	-4.15069
LGUN_random_Scaffold862	69397	69398	-5
LGUN_random_Scaffold862	130470	130471	-15.3347
LGUN_random_Scaffold873	70128	70129	-19.6475
LGUN_random_Scaffold877	136208	136209	-15.2972
LGUN_random_Scaffold877	136243	136244	-4.72219
LGUN_random_Scaffold8786	5502	5503	-4.9327
LGUN_random_Scaffold8786	7626	7627	-5.06337
LGUN_random_Scaffold88	347248	347249	-5.93122
LGUN_random_Scaffold88	347259	347260	-5.2612
LGUN_random_Scaffold8854	1452	1453	-11.0106
LGUN_random_Scaffold8868	2836	2837	-11.5079
LGUN_random_Scaffold89	570197	570198	-5.74898
LGUN_random_Scaffold8977	11826	11827	-6.88757
LGUN_random_Scaffold9002	1602	1603	-7.14437
LGUN_random_Scaffold9032	4417	4418	-6.72757
LGUN_random_Scaffold9080	2149	2150	-7.20444
LGUN_random_Scaffold912	113036	113037	-8.68603
LGUN_random_Scaffold915	16567	16568	-5.89226
LGUN_random_Scaffold915	97541	97542	-4.68821
LGUN_random_Scaffold917	23727	23728	-5.02815
LGUN_random_Scaffold917	23785	23786	-9.38832
LGUN_random_Scaffold9186	1400	1401	-6.63082
LGUN_random_Scaffold9226	10132	10133	-6.25397
LGUN_random_Scaffold9226	10149	10150	-5.81966
LGUN_random_Scaffold9247	40019	40020	-7.16538
LGUN_random_Scaffold929	123919	123920	-4.36508
LGUN_random_Scaffold9295	7948	7949	-13.5456
LGUN_random_Scaffold9295	7955	7956	-13.435
LGUN_random_Scaffold930	108019	108020	-17.7083
LGUN_random_Scaffold931	33950	33951	-19.4078
LGUN_random_Scaffold931	61133	61134	-7.57576
LGUN_random_Scaffold932	122672	122673	-13.8179
LGUN_random_Scaffold932	122687	122688	-12.4234
LGUN_random_Scaffold9354	1291	1292	-5.97923
LGUN_random_Scaffold9390	6090	6091	-7.87037
LGUN_random_Scaffold9390	6116	6117	-24.3169
LGUN_random_Scaffold94	275188	275189	-6.77083
LGUN_random_Scaffold9408	7702	7703	-12.7315
LGUN_random_Scaffold942	1593	1594	-6.25
LGUN_random_Scaffold944	39664	39665	-5.32206
LGUN_random_Scaffold944	39674	39675	-4.09744
LGUN_random_Scaffold944	39689	39690	-5.31869
LGUN_random_Scaffold9512	230	231	-7.5
LGUN_random_Scaffold952	33250	33251	-4.74837
LGUN_random_Scaffold9578	6841	6842	-10.307
LGUN_random_Scaffold9626	18729	18730	-5.55954
LGUN_random_Scaffold965	84504	84505	-5.68182
LGUN_random_Scaffold966	105872	105873	-5.49645
LGUN_random_Scaffold971	98868	98869	-13.6275
LGUN_random_Scaffold9720	41969	41970	-14.4609
LGUN_random_Scaffold9810	18790	18791	-4.33305
LGUN_random_Scaffold9856	3309	3310	-8.32853
LGUN_random_Scaffold990	15477	15478	-4.09334
LGUN_random_Scaffold9952	12213	12214	-4.88636
LGUN_random_Scaffold9953	6364	6365	-15.949
Hypermethylated
Chr	start	stop	differential methylation
LG10_random_Scaffold113	69137	69138	6.80045
LG10_random_Scaffold113	259907	259908	14.3944
LG10_random_Scaffold130	311099	311100	31.7279
LG10_random_Scaffold160	225361	225362	10.817
LG10_random_Scaffold160	413643	413644	16.6667
LG10_random_Scaffold160	413644	413645	12.4595
LG10_random_Scaffold77	459385	459386	8.33333
LG11_random_Scaffold1963	44911	44912	4.16789
LG11_random_Scaffold310	102887	102888	4.24528
LG11_random_Scaffold604	17234	17235	10.2564
LG11_random_Scaffold634	69715	69716	8.1462
LG11_random_Scaffold634	69757	69758	5.06262
LG13_random_Scaffold41	86411	86412	4.89567
LG13_random_Scaffold41	86442	86443	6.77319
LG13_random_Scaffold41	86454	86455	8.0732
LG15_random_Scaffold2644	23727	23728	5.07246
LG15i_random_Scaffold857	36781	36782	15.9134
LG15i_random_Scaffold857	36786	36787	16.6667
LG17_random_Scaffold369	35182	35183	17.3528
LG17_random_Scaffold460	1821	1822	9.84793
LG2_random_Scaffold1140	83012	83013	12.8788
LG2_random_Scaffold1140	83013	83014	11.9464
LG2_random_Scaffold1140	83018	83019	14.4852
LG2_random_Scaffold1140	83019	83020	11.8835
LG2_random_Scaffold1140	83055	83056	14.3494
LG2_random_Scaffold1140	83056	83057	15.1515
LG2_random_Scaffold1550	38046	38047	4.40771
LG2_random_Scaffold189	308011	308012	4.62264
LG2_random_Scaffold1915	50041	50042	4.7635
LG2_random_Scaffold1915	50056	50057	7.09683
LG2_random_Scaffold1915	50083	50084	4.29764
LG2_random_Scaffold339	167154	167155	15.2499
LG2_random_Scaffold339	195408	195409	8.73874
LG2_random_Scaffold339	282773	282774	8.2094
LG2_random_Scaffold4091	6707	6708	8.15668
LG2_random_Scaffold463	63652	63653	7.30381
LG2_random_Scaffold463	181968	181969	19.7101
LG20_random_Scaffold1618	77545	77546	14.3491
LG20_random_Scaffold198	184879	184880	17.6288
LG20_random_Scaffold204	352857	352858	20.3049
LG20_random_Scaffold345	73284	73285	5.51617
LG20_random_Scaffold364	277111	277112	16.6667
LG20_random_Scaffold40	318573	318574	36.1907
LG20i_random_Scaffold745	49876	49877	12.4053
LG21_random_Scaffold195	101871	101872	5.80871
LG21_random_Scaffold3005	22789	22790	10.8696
LG21_random_Scaffold3005	22864	22865	4.38512
LG24_random_Scaffold1741	53295	53296	11.3291
LG24_random_Scaffold332	201018	201019	7.49235
LG24_random_Scaffold406	63538	63539	7.92786
LG24i_random_Scaffold934	100107	100108	20.4754
LG24i_random_Scaffold934	100179	100180	13.9167
LG26_random_Scaffold13	470530	470531	7.05915
LG26_random_Scaffold59	256537	256538	5.22408
LG26_random_Scaffold59	262973	262974	4.14096
LG27_random_Scaffold71	114417	114418	4.98442
LG27i_random_Scaffold166	165011	165012	21.1454
LG27i_random_Scaffold166	165048	165049	18.8568
LG28i_random_Scaffold401	91063	91064	5.55556
LG29_random_Scaffold49	730747	730748	4.44444
LG32i_random_Scaffold5810	41239	41240	4.24508
LG33i_random_Scaffold1032	36101	36102	29.5129
LG34i_random_Scaffold5	232673	232674	10.5606
LG35i_random_Scaffold9	689912	689913	6.48148
LG35i_random_Scaffold9	1075716	1075717	4.07537
LG37_random_Scaffold1385	58194	58195	17.6774
LG37i_random_Scaffold541	20451	20452	8.58789
LG3i_random_Scaffold478	32945	32946	5.19608
LG4_random_Scaffold16	2198	2199	18.3595
LG4_random_Scaffold16	732994	732995	6.52357
LG4_random_Scaffold220	96825	96826	23.7477
LG4_random_Scaffold2455	34927	34928	17.4211
LG4_random_Scaffold309	189347	189348	20.159
LG4_random_Scaffold347	261769	261770	9.16937
LG4_random_Scaffold36	749924	749925	13.9339
LG4_random_Scaffold36	757845	757846	6.81498
LG4_random_Scaffold3728	1329	1330	4.329
LG4_random_Scaffold3728	1349	1350	4.329
LG4_random_Scaffold46	118595	118596	15.2641
LG4_random_Scaffold480	206977	206978	14.232
LG4_random_Scaffold480	207019	207020	4.18182
LG4_random_Scaffold56	427417	427418	14.3288
LG4_random_Scaffold56	427418	427419	19.937
LG4_random_Scaffold65	142363	142364	7.67342
LG4_random_Scaffold65	142376	142377	7.57872
LG4_random_Scaffold70	38790	38791	4.22222
LG4_random_Scaffold70	288187	288188	5.11797
LG4_random_Scaffold8	483735	483736	4.54364
LG4_random_Scaffold8	483744	483745	6.75862
LG4_random_Scaffold818	95266	95267	6.05636
LG46i_random_Scaffold4074	17369	17370	5.80125
LG46i_random_Scaffold473	164443	164444	19.4027
LG48i_random_Scaffold205	150576	150577	5.45315
LG5_random_Scaffold183	125662	125663	8.80368
LG5_random_Scaffold299	333446	333447	11.14
LG6_random_Scaffold4828	34087	34088	5.43884
LG6_random_Scaffold888	49061	49062	16.6667
LG65i_random_Scaffold155	201861	201862	4.0404
LG68i_random_Scaffold3583	42323	42324	5.66667
LG68i_random_Scaffold3583	42390	42391	5.66667
LG7_random_Scaffold444	46370	46371	4.65465
LG73i_random_Scaffold498	151503	151504	4.45665
LG73i_random_Scaffold498	151538	151539	11.6816
LG73i_random_Scaffold498	151560	151561	5.95337
LG78i_random_Scaffold11	211382	211383	17.7805
LG78i_random_Scaffold11	476428	476429	4.64867
LG78i_random_Scaffold1307	39598	39599	6.14754
LG78i_random_Scaffold144	232730	232731	7.56189
LG78i_random_Scaffold308	115937	115938	17.3142
LG78i_random_Scaffold489	86388	86389	15.0602
LG78i_random_Scaffold489	144228	144229	5.36998
LG78i_random_Scaffold518	138471	138472	10.6715
LG78i_random_Scaffold518	194321	194322	4.96696
LG8_random_Scaffold2990	36412	36413	4.17635
LG8_random_Scaffold96	132781	132782	11.6264
LG8_random_Scaffold96	132782	132783	20.0233
LG8_random_Scaffold96	159943	159944	4.72125
LG80i_random_Scaffold289	108305	108306	6.19462
LG80i_random_Scaffold35	113109	113110	9.1569
LG8i_random_Scaffold101	180820	180821	6.0559
LG8i_random_Scaffold101	325542	325543	21.1131
LG9i_random_Scaffold681	2041	2042	11.5716
LGUN_random_Scaffold1	421458	421459	10.7035
LGUN_random_Scaffold1	648869	648870	31.0057
LGUN_random_Scaffold1	763946	763947	11.9777
LGUN_random_Scaffold1	2101391	2101392	4.08938
LGUN_random_Scaffold10	489679	489680	19.8413
LGUN_random_Scaffold10	673643	673644	8.06241
LGUN_random_Scaffold10	673644	673645	6.93421
LGUN_random_Scaffold10000	12845	12846	13.8033
LGUN_random_Scaffold10153	8205	8206	5.40541
LGUN_random_Scaffold10153	8257	8258	5.2866
LGUN_random_Scaffold10153	8262	8263	6.1927
LGUN_random_Scaffold1020	130643	130644	17.0576
LGUN_random_Scaffold10202	5274	5275	4.90196
LGUN_random_Scaffold105	238958	238959	4.41078
LGUN_random_Scaffold10516	1031	1032	29.2034
LGUN_random_Scaffold1053	37793	37794	15.6921
LGUN_random_Scaffold1061	3003	3004	6.62837
LGUN_random_Scaffold1061	3015	3016	15.3853
LGUN_random_Scaffold1061	3021	3022	12.4694
LGUN_random_Scaffold1061	3030	3031	12.9204
LGUN_random_Scaffold10684	6677	6678	4.16667
LGUN_random_Scaffold107	315269	315270	7.69462
LGUN_random_Scaffold10712	9087	9088	4.27797
LGUN_random_Scaffold10886	19245	19246	6.50937
LGUN_random_Scaffold10975	12394	12395	4.43146
LGUN_random_Scaffold11064	5151	5152	9.2111
LGUN_random_Scaffold11064	5164	5165	12.8472
LGUN_random_Scaffold11064	5165	5166	12.8035
LGUN_random_Scaffold1107	37393	37394	6.88825
LGUN_random_Scaffold1113	61580	61581	7.84876
LGUN_random_Scaffold11152	11293	11294	12.1633
LGUN_random_Scaffold114	160454	160455	5.42975
LGUN_random_Scaffold11527	3016	3017	10.9972
LGUN_random_Scaffold11527	3018	3019	10.3536
LGUN_random_Scaffold11664	34752	34753	16.6667
LGUN_random_Scaffold117	229578	229579	6.61725
LGUN_random_Scaffold1180	62971	62972	6.45425
LGUN_random_Scaffold1180	62999	63000	10.2841
LGUN_random_Scaffold1185	56766	56767	4.84634
LGUN_random_Scaffold1192	47508	47509	8.44156
LGUN_random_Scaffold1213	33001	33002	13.2145
LGUN_random_Scaffold1216	80925	80926	12.2222
LGUN_random_Scaffold12183	2444	2445	6.7662
LGUN_random_Scaffold12183	2502	2503	9.54067
LGUN_random_Scaffold12195	1199	1200	10.8974
LGUN_random_Scaffold1225	83324	83325	7.01754
LGUN_random_Scaffold1257	6401	6402	6.41414
LGUN_random_Scaffold12571	10290	10291	5.83488
LGUN_random_Scaffold126	66633	66634	7.00563
LGUN_random_Scaffold1279	84894	84895	5.27702
LGUN_random_Scaffold12856	9498	9499	13.3009
LGUN_random_Scaffold12856	9511	9512	13.2812
LGUN_random_Scaffold12856	9514	9515	13.2345
LGUN_random_Scaffold12856	9541	9542	13.2812
LGUN_random_Scaffold12856	9553	9554	12.9959
LGUN_random_Scaffold131	245042	245043	4.17625
LGUN_random_Scaffold1320	52091	52092	6.16438
LGUN_random_Scaffold1321	22455	22456	38.243
LGUN_random_Scaffold1321	22456	22457	11.5149
LGUN_random_Scaffold1321	22481	22482	27.6178
LGUN_random_Scaffold1321	22500	22501	25.5643
LGUN_random_Scaffold1321	22501	22502	6.09821
LGUN_random_Scaffold1336	41924	41925	8.73016
LGUN_random_Scaffold1337	43064	43065	6.17413
LGUN_random_Scaffold1337	59225	59226	15.7715
LGUN_random_Scaffold13539	3855	3856	10.6368
LGUN_random_Scaffold13539	3858	3859	6.52179
LGUN_random_Scaffold13539	3891	3892	9.45538
LGUN_random_Scaffold1359	4620	4621	5.82036
LGUN_random_Scaffold136	366333	366334	15.7111
LGUN_random_Scaffold137	393476	393477	13.5187
LGUN_random_Scaffold13712	990	991	7.07547
LGUN_random_Scaffold1376	45878	45879	4.21517
LGUN_random_Scaffold1376	45918	45919	4.78168
LGUN_random_Scaffold13861	9692	9693	7.70784
LGUN_random_Scaffold1393	117439	117440	11.6726
LGUN_random_Scaffold1393	117460	117461	7.05686
LGUN_random_Scaffold1397	42238	42239	4.13866
LGUN_random_Scaffold1397	42239	42240	14.1453
LGUN_random_Scaffold1397	42253	42254	5.98359
LGUN_random_Scaffold1397	62766	62767	6.16777
LGUN_random_Scaffold141	130892	130893	16.3458
LGUN_random_Scaffold141	130917	130918	17.0337
LGUN_random_Scaffold141	130949	130950	17.6114
LGUN_random_Scaffold141	130954	130955	17.9731
LGUN_random_Scaffold1415	14679	14680	20.8093
LGUN_random_Scaffold1415	14682	14683	17.9325
LGUN_random_Scaffold1415	14690	14691	16.6667
LGUN_random_Scaffold1415	14695	14696	16.6667
LGUN_random_Scaffold1415	14715	14716	5.63426
LGUN_random_Scaffold14159	2190	2191	8.38935
LGUN_random_Scaffold1428	5819	5820	13.7778
LGUN_random_Scaffold1428	5820	5821	11.7647
LGUN_random_Scaffold1429	64849	64850	12.6112
LGUN_random_Scaffold14458	10851	10852	6.93692
LGUN_random_Scaffold145	43912	43913	10.2208
LGUN_random_Scaffold1450	30129	30130	8.26149
LGUN_random_Scaffold1464	52424	52425	9.02778
LGUN_random_Scaffold147	32985	32986	15.4589
LGUN_random_Scaffold149	422480	422481	4.91071
LGUN_random_Scaffold1507	7751	7752	4.46562
LGUN_random_Scaffold1546	31770	31771	8.82168
LGUN_random_Scaffold15677	6416	6417	8.95641
LGUN_random_Scaffold15803	17692	17693	4.42927
LGUN_random_Scaffold15803	17718	17719	4.58068
LGUN_random_Scaffold16041	7276	7277	4.24963
LGUN_random_Scaffold162	373835	373836	7.75364
LGUN_random_Scaffold1624	48230	48231	4.06504
LGUN_random_Scaffold1634	21319	21320	12.4719
LGUN_random_Scaffold16436	6994	6995	6.40639
LGUN_random_Scaffold1658	92291	92292	9.07301
LGUN_random_Scaffold1678	34659	34660	7.73913
LGUN_random_Scaffold1680	44817	44818	6.89655
LGUN_random_Scaffold171	161958	161959	6.5207
LGUN_random_Scaffold173	81487	81488	9.82314
LGUN_random_Scaffold17311	2440	2441	5.20095
LGUN_random_Scaffold17321	3561	3562	6.63565
LGUN_random_Scaffold1760	75249	75250	20.1495
LGUN_random_Scaffold17672	5343	5344	5.39466
LGUN_random_Scaffold177	61891	61892	10.0056
LGUN_random_Scaffold177	61910	61911	9.2908
LGUN_random_Scaffold1797	63301	63302	7.68586
LGUN_random_Scaffold18	1096754	1096755	5.24675
LGUN_random_Scaffold18002	4203	4204	18.5317
LGUN_random_Scaffold18021	2345	2346	6.51961
LGUN_random_Scaffold1807	87912	87913	4.58201
LGUN_random_Scaffold1807	88387	88388	17.1371
LGUN_random_Scaffold181	8729	8730	4.00794
LGUN_random_Scaffold1906	84766	84767	12.037
LGUN_random_Scaffold192	215458	215459	28.4697
LGUN_random_Scaffold1929	54618	54619	25.9818
LGUN_random_Scaffold1929	54681	54682	15.3387
LGUN_random_Scaffold1938	22145	22146	13.1301
LGUN_random_Scaffold1938	22161	22162	7.63848
LGUN_random_Scaffold199	11955	11956	4.90657
LGUN_random_Scaffold199	12015	12016	9.90741
LGUN_random_Scaffold199	12016	12017	27.594
LGUN_random_Scaffold199	352838	352839	15.2778
LGUN_random_Scaffold2	86208	86209	4.00177
LGUN_random_Scaffold2	341619	341620	19.697
LGUN_random_Scaffold2	578747	578748	10.9848
LGUN_random_Scaffold2000	49156	49157	16.6936
LGUN_random_Scaffold2001	35422	35423	4.25532
LGUN_random_Scaffold2046	13212	13213	29.4118
LGUN_random_Scaffold2067	53051	53052	7.4531
LGUN_random_Scaffold2067	53064	53065	7.35014
LGUN_random_Scaffold2067	53090	53091	7.4034
LGUN_random_Scaffold2093	56337	56338	15.2747
LGUN_random_Scaffold21	602635	602636	4.58515
LGUN_random_Scaffold2120	22065	22066	10.6377
LGUN_random_Scaffold2120	22070	22071	9.23857
LGUN_random_Scaffold2133	22654	22655	4.40099
LGUN_random_Scaffold2139	38290	38291	5.39216
LGUN_random_Scaffold2166	4363	4364	16.6667
LGUN_random_Scaffold2167	11041	11042	12.0424
LGUN_random_Scaffold2203	58892	58893	7.26496
LGUN_random_Scaffold2203	58908	58909	7.26496
LGUN_random_Scaffold2203	58910	58911	7.43162
LGUN_random_Scaffold2223	21252	21253	8.64643
LGUN_random_Scaffold2223	21296	21297	5.71849
LGUN_random_Scaffold2224	10493	10494	8.62967
LGUN_random_Scaffold2246	764	765	9.34135
LGUN_random_Scaffold2246	790	791	7.90022
LGUN_random_Scaffold2281	18508	18509	23.0159
LGUN_random_Scaffold2290	1227	1228	4.33094
LGUN_random_Scaffold23	641848	641849	4.06474
LGUN_random_Scaffold230	50938	50939	20.7037
LGUN_random_Scaffold2315	48130	48131	12.7199
LGUN_random_Scaffold2352	62381	62382	6.63898
LGUN_random_Scaffold2368	33043	33044	4.08995
LGUN_random_Scaffold2405	46319	46320	8.71795
LGUN_random_Scaffold2491	21140	21141	13.6868
LGUN_random_Scaffold2491	21146	21147	10.6565
LGUN_random_Scaffold2492	2253	2254	10.8661
LGUN_random_Scaffold2507	21727	21728	7.03053
LGUN_random_Scaffold2507	21783	21784	8.56085
LGUN_random_Scaffold2527	27591	27592	4.7619
LGUN_random_Scaffold253	177876	177877	5.77021
LGUN_random_Scaffold255	169369	169370	16.2838
LGUN_random_Scaffold2578	8945	8946	15.8853
LGUN_random_Scaffold2594	68197	68198	4.20711
LGUN_random_Scaffold2608	38277	38278	6.04347
LGUN_random_Scaffold2608	38288	38289	8.50145
LGUN_random_Scaffold2608	38293	38294	8.26533
LGUN_random_Scaffold2608	38349	38350	7.25247
LGUN_random_Scaffold2658	44259	44260	9.01961
LGUN_random_Scaffold2658	44264	44265	7.64706
LGUN_random_Scaffold2666	42664	42665	8.33333
LGUN_random_Scaffold2670	28715	28716	14.898
LGUN_random_Scaffold2691	40494	40495	4.8991
LGUN_random_Scaffold2714	21535	21536	5.59511
LGUN_random_Scaffold2782	92932	92933	8.06418
LGUN_random_Scaffold2795	45446	45447	7.81158
LGUN_random_Scaffold28	70028	70029	8.39947
LGUN_random_Scaffold28	127086	127087	4.66667
LGUN_random_Scaffold281	398969	398970	5.64118
LGUN_random_Scaffold2868	14276	14277	7.71324
LGUN_random_Scaffold2872	20715	20716	7.02731
LGUN_random_Scaffold2879	44239	44240	4.7619
LGUN_random_Scaffold2885	44339	44340	9.29487
LGUN_random_Scaffold29	13375	13376	6.45485
LGUN_random_Scaffold29	397226	397227	7.95819
LGUN_random_Scaffold29	438720	438721	5.78952
LGUN_random_Scaffold2918	14007	14008	4.81928
LGUN_random_Scaffold293	321704	321705	4.93267
LGUN_random_Scaffold294	179018	179019	5.23835
LGUN_random_Scaffold294	179030	179031	9.35034
LGUN_random_Scaffold294	187811	187812	6.10871
LGUN_random_Scaffold294	408457	408458	17.9091
LGUN_random_Scaffold294	408580	408581	25.647
LGUN_random_Scaffold2950	29036	29037	8.31382
LGUN_random_Scaffold296	3783	3784	4.59662
LGUN_random_Scaffold298	110531	110532	11.4949
LGUN_random_Scaffold2986	29023	29024	5.60897
LGUN_random_Scaffold2986	29028	29029	7.32855
LGUN_random_Scaffold30	253946	253947	8.95307
LGUN_random_Scaffold30	821708	821709	11.761
LGUN_random_Scaffold30	821722	821723	8.45411
LGUN_random_Scaffold30	821743	821744	8.45411
LGUN_random_Scaffold30	821762	821763	8.45411
LGUN_random_Scaffold3006	6585	6586	10.3976
LGUN_random_Scaffold3007	16543	16544	7.63599
LGUN_random_Scaffold3016	19027	19028	4.73496
LGUN_random_Scaffold307	204078	204079	18.4724
LGUN_random_Scaffold307	204107	204108	9.06476
LGUN_random_Scaffold307	311009	311010	17.2996
LGUN_random_Scaffold307	311011	311012	17.7085
LGUN_random_Scaffold31	306131	306132	24.8796
LGUN_random_Scaffold31	542682	542683	16.5586
LGUN_random_Scaffold3211	13837	13838	10.1131
LGUN_random_Scaffold3213	3897	3898	7.4359
LGUN_random_Scaffold3224	34754	34755	11.8036
LGUN_random_Scaffold3267	38354	38355	15.184
LGUN_random_Scaffold337	19479	19480	4.06488
LGUN_random_Scaffold3389	15061	15062	4.32841
LGUN_random_Scaffold3406	39037	39038	5.11696
LGUN_random_Scaffold342	201492	201493	4.21205
LGUN_random_Scaffold342	201493	201494	4.7619
LGUN_random_Scaffold342	209020	209021	9.45448
LGUN_random_Scaffold342	209043	209044	6.43224
LGUN_random_Scaffold3452	22220	22221	6.81303
LGUN_random_Scaffold3466	11785	11786	4.3224
LGUN_random_Scaffold3493	10317	10318	5.2017
LGUN_random_Scaffold351	12298	12299	4.57516
LGUN_random_Scaffold3524	29177	29178	4.05405
LGUN_random_Scaffold3525	1996	1997	4.93827
LGUN_random_Scaffold361	58154	58155	9.76267
LGUN_random_Scaffold366	69199	69200	8.62652
LGUN_random_Scaffold3683	33693	33694	31.9018
LGUN_random_Scaffold3683	34988	34989	8.29627
LGUN_random_Scaffold3683	35011	35012	8.27196
LGUN_random_Scaffold3683	35015	35016	4.28062
LGUN_random_Scaffold374	199155	199156	10.7372
LGUN_random_Scaffold3764	5987	5988	6.27746
LGUN_random_Scaffold3764	6019	6020	8.34611
LGUN_random_Scaffold3764	6033	6034	6.12389
LGUN_random_Scaffold3775	10244	10245	8.89571
LGUN_random_Scaffold38	448326	448327	5.62254
LGUN_random_Scaffold3890	33057	33058	4.44219
LGUN_random_Scaffold3939	8047	8048	5.25885
LGUN_random_Scaffold3939	8104	8105	4.57174
LGUN_random_Scaffold3939	8121	8122	6.85417
LGUN_random_Scaffold3939	8123	8124	4.78499
LGUN_random_Scaffold3939	8135	8136	9.09361
LGUN_random_Scaffold3939	8138	8139	12.0989
LGUN_random_Scaffold3939	8141	8142	17.1107
LGUN_random_Scaffold3947	9349	9350	4.88757
LGUN_random_Scaffold4020	31329	31330	4.12404
LGUN_random_Scaffold410	264293	264294	21.4537
LGUN_random_Scaffold410	264295	264296	17.6786
LGUN_random_Scaffold410	264336	264337	22.409
LGUN_random_Scaffold411	99736	99737	5.48523
LGUN_random_Scaffold4212	32021	32022	8.52059
LGUN_random_Scaffold4243	33731	33732	6.53638
LGUN_random_Scaffold4250	17521	17522	5
LGUN_random_Scaffold4333	15820	15821	9.71713
LGUN_random_Scaffold4341	3577	3578	5.36562
LGUN_random_Scaffold45	790331	790332	12.0059
LGUN_random_Scaffold4522	4975	4976	6.02043
LGUN_random_Scaffold453	16438	16439	36.3984
LGUN_random_Scaffold453	16463	16464	8.99567
LGUN_random_Scaffold461	108307	108308	14.7534
LGUN_random_Scaffold4649	37845	37846	4.54545
LGUN_random_Scaffold465	207814	207815	11.1702
LGUN_random_Scaffold468	114732	114733	17.4603
LGUN_random_Scaffold469	97103	97104	5
LGUN_random_Scaffold470	102745	102746	8.82353
LGUN_random_Scaffold474	36386	36387	8.73638
LGUN_random_Scaffold474	36393	36394	8.57165
LGUN_random_Scaffold483	154349	154350	16.1279
LGUN_random_Scaffold4872	4535	4536	4.28444
LGUN_random_Scaffold4884	336	337	14.0901
LGUN_random_Scaffold4884	369	370	21.5056
LGUN_random_Scaffold4888	22958	22959	4.21469
LGUN_random_Scaffold492	191633	191634	7.89474
LGUN_random_Scaffold4946	19397	19398	18.4358
LGUN_random_Scaffold50	264933	264934	6.743
LGUN_random_Scaffold5001	972	973	9.0535
LGUN_random_Scaffold505	115840	115841	4.01194
LGUN_random_Scaffold5071	12638	12639	5.39873
LGUN_random_Scaffold5089	4993	4994	4.06098
LGUN_random_Scaffold5123	29211	29212	13.544
LGUN_random_Scaffold520	146937	146938	4.30471
LGUN_random_Scaffold5218	10898	10899	5.42302
LGUN_random_Scaffold5237	8953	8954	5.21012
LGUN_random_Scaffold5237	8975	8976	5.63941
LGUN_random_Scaffold5237	8992	8993	5.27088
LGUN_random_Scaffold5260	20316	20317	4.16667
LGUN_random_Scaffold5298	4106	4107	15.8841
LGUN_random_Scaffold5307	19202	19203	8.93639
LGUN_random_Scaffold533314	828	829	6.09809
LGUN_random_Scaffold5340	14106	14107	6.03378
LGUN_random_Scaffold5355	1817	1818	16.6667
LGUN_random_Scaffold536475	6754	6755	7.55286
LGUN_random_Scaffold5385	5729	5730	4.87805
LGUN_random_Scaffold5390	15771	15772	4.73185
LGUN_random_Scaffold5405	12117	12118	5.64609
LGUN_random_Scaffold542263	4850	4851	10.8453
LGUN_random_Scaffold5434	21440	21441	11.1621
LGUN_random_Scaffold5434	21442	21443	5.42139
LGUN_random_Scaffold546888	5545	5546	14.5833
LGUN_random_Scaffold546888	5591	5592	15.0338
LGUN_random_Scaffold549768	1734	1735	4.44984
LGUN_random_Scaffold55	30360	30361	9.57993
LGUN_random_Scaffold5513	30445	30446	11.3905
LGUN_random_Scaffold5513	30512	30513	33.524
LGUN_random_Scaffold5523	15662	15663	5.32052
LGUN_random_Scaffold553297	6421	6422	6.14035
LGUN_random_Scaffold5591	5266	5267	7.5281
LGUN_random_Scaffold566	166234	166235	5.55556
LGUN_random_Scaffold5798	41968	41969	7.79221
LGUN_random_Scaffold58	392231	392232	8.33333
LGUN_random_Scaffold5846	12153	12154	8.49673
LGUN_random_Scaffold5846	12189	12190	8.49673
LGUN_random_Scaffold5856	405	406	16.5731
LGUN_random_Scaffold5856	406	407	5.853
LGUN_random_Scaffold5856	441	442	20.2084
LGUN_random_Scaffold586	100	101	7.99087
LGUN_random_Scaffold586	166	167	4.86236
LGUN_random_Scaffold589	148832	148833	21.0757
LGUN_random_Scaffold589	148850	148851	18
LGUN_random_Scaffold589	148865	148866	18.4196
LGUN_random_Scaffold589	148868	148869	20.2701
LGUN_random_Scaffold60	302338	302339	6.38924
LGUN_random_Scaffold60	307675	307676	19.6859
LGUN_random_Scaffold60	469581	469582	16.6667
LGUN_random_Scaffold602	149682	149683	5.1938
LGUN_random_Scaffold6041	4251	4252	19.697
LGUN_random_Scaffold6041	4263	4264	16.6667
LGUN_random_Scaffold6051	4186	4187	4.81961
LGUN_random_Scaffold61	303378	303379	13.6939
LGUN_random_Scaffold61	765355	765356	4.7619
LGUN_random_Scaffold6136	5412	5413	4.18848
LGUN_random_Scaffold6136	5446	5447	4.89296
LGUN_random_Scaffold6232	11753	11754	22.7089
LGUN_random_Scaffold6232	11754	11755	8.2616
LGUN_random_Scaffold6244	1170	1171	8.80766
LGUN_random_Scaffold6244	1173	1174	9.16953
LGUN_random_Scaffold6244	1182	1183	4.36059
LGUN_random_Scaffold6245	12089	12090	7.03704
LGUN_random_Scaffold625	105930	105931	8.02488
LGUN_random_Scaffold6279	9251	9252	10.2151
LGUN_random_Scaffold6303	8952	8953	7.7309
LGUN_random_Scaffold6303	8982	8983	11.8643
LGUN_random_Scaffold632	52730	52731	16.7702
LGUN_random_Scaffold6359	8592	8593	15.0306
LGUN_random_Scaffold6363	1440	1441	9.47241
LGUN_random_Scaffold6363	1456	1457	5.56848
LGUN_random_Scaffold6379	2970	2971	7.53968
LGUN_random_Scaffold639	106301	106302	4.93688
LGUN_random_Scaffold6440	8118	8119	5.17005
LGUN_random_Scaffold654	17921	17922	4.37158
LGUN_random_Scaffold656	26297	26298	7.7381
LGUN_random_Scaffold656	26385	26386	4.26667
LGUN_random_Scaffold656	153527	153528	4.29388
LGUN_random_Scaffold656	153575	153576	10.9089
LGUN_random_Scaffold658	553	554	24.1005
LGUN_random_Scaffold659	67813	67814	15.3345
LGUN_random_Scaffold661	153320	153321	5.03145
LGUN_random_Scaffold663	96503	96504	10.3767
LGUN_random_Scaffold666	36211	36212	5.66667
LGUN_random_Scaffold6762	14921	14922	21.1904
LGUN_random_Scaffold6768	20156	20157	26.2674
LGUN_random_Scaffold6779	4256	4257	4.24037
LGUN_random_Scaffold6821	5945	5946	5.63155
LGUN_random_Scaffold6822	48382	48383	4.52545
LGUN_random_Scaffold6829	1023	1024	16.1458
LGUN_random_Scaffold69	480684	480685	12.6647
LGUN_random_Scaffold69	480695	480696	11.7116
LGUN_random_Scaffold69	480730	480731	12.1234
LGUN_random_Scaffold6918	3555	3556	8.36572
LGUN_random_Scaffold6918	3570	3571	18.9513
LGUN_random_Scaffold6919	4139	4140	5.42005
LGUN_random_Scaffold696	109523	109524	29.1319
LGUN_random_Scaffold7021	7304	7305	5.31401
LGUN_random_Scaffold7063	1011	1012	8.90111
LGUN_random_Scaffold7082	6689	6690	4.39612
LGUN_random_Scaffold7082	6691	6692	4.11155
LGUN_random_Scaffold7171	3592	3593	8.14525
LGUN_random_Scaffold7230	13821	13822	5.31905
LGUN_random_Scaffold7230	13842	13843	14.9523
LGUN_random_Scaffold7230	13881	13882	10.8394
LGUN_random_Scaffold7230	13892	13893	12.5094
LGUN_random_Scaffold73	57955	57956	4.46844
LGUN_random_Scaffold734	71383	71384	4.74605
LGUN_random_Scaffold7456	14815	14816	6.72115
LGUN_random_Scaffold75	312390	312391	11.4073
LGUN_random_Scaffold7576	6506	6507	5
LGUN_random_Scaffold765	123299	123300	14.8148
LGUN_random_Scaffold7790	7886	7887	15.3061
LGUN_random_Scaffold7808	12854	12855	4.34492
LGUN_random_Scaffold781	18811	18812	6.17193
LGUN_random_Scaffold781	18822	18823	6.25296
LGUN_random_Scaffold781	18924	18925	4.77592
LGUN_random_Scaffold782	63048	63049	4.65876
LGUN_random_Scaffold784	144238	144239	4.69484
LGUN_random_Scaffold79	359855	359856	12.2726
LGUN_random_Scaffold79	359884	359885	9.36693
LGUN_random_Scaffold7913	7379	7380	4.26747
LGUN_random_Scaffold800	53005	53006	4.71448
LGUN_random_Scaffold802	118029	118030	23.5476
LGUN_random_Scaffold807	72846	72847	12.8443
LGUN_random_Scaffold8233	13157	13158	4.47233
LGUN_random_Scaffold8233	13183	13184	7.14477
LGUN_random_Scaffold8241	11720	11721	5.66138
LGUN_random_Scaffold8367	3479	3480	14.5515
LGUN_random_Scaffold8367	3490	3491	13.9344
LGUN_random_Scaffold8367	3497	3498	14.5517
LGUN_random_Scaffold8367	3540	3541	13.7851
LGUN_random_Scaffold8379	908	909	6.32666
LGUN_random_Scaffold8384	7020	7021	7.9782
LGUN_random_Scaffold84	322345	322346	12.602
LGUN_random_Scaffold841	20064	20065	4.51389
LGUN_random_Scaffold842	86986	86987	6.30358
LGUN_random_Scaffold848	61743	61744	4.43188
LGUN_random_Scaffold85	496103	496104	5.67421
LGUN_random_Scaffold8607	8648	8649	7.41137
LGUN_random_Scaffold862	23282	23283	5.07242
LGUN_random_Scaffold8646	29512	29513	5.31914
LGUN_random_Scaffold8659	2725	2726	15.6695
LGUN_random_Scaffold8685	4305	4306	13.4498
LGUN_random_Scaffold873	106006	106007	5.33065
LGUN_random_Scaffold8796	16028	16029	14.4012
LGUN_random_Scaffold8796	16029	16030	5.19342
LGUN_random_Scaffold8796	16084	16085	10.4102
LGUN_random_Scaffold8796	16089	16090	9.99317
LGUN_random_Scaffold88	375700	375701	7.33915
LGUN_random_Scaffold9080	2150	2151	8.09611
LGUN_random_Scaffold912	113067	113068	6.39815
LGUN_random_Scaffold912	113068	113069	6.58017
LGUN_random_Scaffold912	113126	113127	9.56957
LGUN_random_Scaffold917	23786	23787	9.13847
LGUN_random_Scaffold917	23790	23791	13.4949
LGUN_random_Scaffold917	23791	23792	5.85599
LGUN_random_Scaffold94	510734	510735	13.2314
LGUN_random_Scaffold94	510800	510801	13.2809
LGUN_random_Scaffold9509	2184	2185	8.04598
LGUN_random_Scaffold9509	2190	2191	7.89021
LGUN_random_Scaffold9509	2195	2196	8.04598
LGUN_random_Scaffold9526	11004	11005	5.01064
LGUN_random_Scaffold9526	11013	11014	4.89538
LGUN_random_Scaffold9541	5563	5564	7.0081
LGUN_random_Scaffold9626	18730	18731	5.63243
LGUN_random_Scaffold964	64277	64278	4.11523
LGUN_random_Scaffold971	53242	53243	49.6438
LGUN_random_Scaffold972	16505	16506	6.20915
LGUN_random_Scaffold972	47075	47076	9.64623
LGUN_random_Scaffold972	47083	47084	18.7318
LGUN_random_Scaffold977	38768	38769	10.3659

## Sheet: Table S6-S7
Table S6. DMCs common in F0 and F1 generation ( q = .05, cutoff = 15%).
Chr	start	stop	differential methylation in F0 generation	differential methylation in F1 generation
LGUN_random_Scaffold3939	8073	8074	-17.6629	-18.6328	intergenic
LGUN_random_Scaffold4692	16229	16230	-22.3222	-15.5422	promoter
LGUN_random_Scaffold4692	16236	16237	-23.6995	-17.4699	promoter
LGUN_random_Scaffold4692	16244	16245	-28.0171	-20.4113	promoter
LGUN_random_Scaffold4692	16247	16248	-26.2358	-15.5119	promoter
LGUN_random_Scaffold4692	16250	16251	-25.8311	-17.1549	promoter
Table S7. DMCs common in F0 and F1 generation ( q = 1, cutoff = 4%).
Hypomethylated
Chr	start	stop	differential methylation in F0 generation	differential methylation in F1 generation	context
LGUN_random_Scaffold1113	61511	61512	-4.28597	-4.1633	intron
LGUN_random_Scaffold11975	3109	3110	-9.25673	-10.1365	exon
LGUN_random_Scaffold1279	84907	84908	-5.85266	-5.48038	exon
LGUN_random_Scaffold1294	50014	50015	-32.4809	-6.72708	intergenic
LGUN_random_Scaffold1294	50030	50031	-37.4482	-5.16305	intergenic
LGUN_random_Scaffold1774	723	724	-11.1811	-19.2728	promoter
LGUN_random_Scaffold1774	787	788	-11.3193	-37.9215	promoter
LGUN_random_Scaffold1774	794	795	-15.4866	-29.8491	promoter
LGUN_random_Scaffold1938	22172	22173	-12.6994	-4.84471	intron
LGUN_random_Scaffold1956	26945	26946	-17.6178	-9.55197	intergenic
LGUN_random_Scaffold1956	27002	27003	-20.3281	-14.2857	intergenic
LGUN_random_Scaffold3939	8048	8049	-19.0516	-14.4844	intergenic
LGUN_random_Scaffold3939	8073	8074	-17.6629	-18.6328	intergenic
LGUN_random_Scaffold3939	8105	8106	-19.6826	-12.7793	intergenic
LGUN_random_Scaffold3939	8110	8111	-8.49388	-5.45019	intergenic
LGUN_random_Scaffold4692	16213	16214	-16.605	-8.20679	promoter
LGUN_random_Scaffold4692	16218	16219	-21.8144	-10.2275	promoter
LGUN_random_Scaffold4692	16229	16230	-22.3222	-15.5422	promoter
LGUN_random_Scaffold4692	16231	16232	-24.829	-13.6875	promoter
LGUN_random_Scaffold4692	16236	16237	-23.6995	-17.4699	promoter
LGUN_random_Scaffold4692	16244	16245	-28.0171	-20.4113	promoter
LGUN_random_Scaffold4692	16247	16248	-26.2358	-15.5119	promoter
LGUN_random_Scaffold4692	16250	16251	-25.8311	-17.1549	promoter
Hypermethylated
Chr	start	stop	differential methylation in F0 generation	differential methylation in F1 generation
LG2_random_Scaffold339	282773	282774	7.78187	8.2094	exon
LG8_random_Scaffold2990	36412	36413	4.17635	4.17635	intron
LGUN_random_Scaffold117	229578	229579	8.33498	6.61725	intergenic
LGUN_random_Scaffold2046	13212	13213	22.4588	29.4118	intron
LGUN_random_Scaffold2067	53064	53065	-15.9654	7.35014	exon
LGUN_random_Scaffold2691	40494	40495	-13.6772	4.8991	exon
LGUN_random_Scaffold3683	34988	34989	7.66814	8.29627	exon
LGUN_random_Scaffold3890	33057	33058	-14.8115	4.44219	intergenic
LGUN_random_Scaffold3939	8047	8048	13.9605	5.25885	intergenic
LGUN_random_Scaffold3939	8104	8105	-14.0709	4.57174	intergenic
LGUN_random_Scaffold5434	21440	21441	-5.11332	11.1621	promoter
LGUN_random_Scaffold625	105930	105931	21.7325	8.02488	exon
LGUN_random_Scaffold6363	1456	1457	8.16812	5.56848	intergenic
LGUN_random_Scaffold69	480684	480685	6.15622	12.6647	intergenic
LGUN_random_Scaffold69	480695	480696	4.57241	11.7116	intergenic
LGUN_random_Scaffold8233	13183	13184	7.08057	7.14477	exon
LGUN_random_Scaffold8384	7020	7021	4.01978	7.9782	exon
LGUN_random_Scaffold8607	8648	8649	8.63338	7.41137	intergenic
